# Supplementary material for: Identification of long noncoding RNA RP11-89K21.1 and RP11-357H14.17 as prognostic signature of endometrial carcinoma via integrated bioinformatics analysis
Source: Cancer Cell Int. 2020 Jun 24;20:268. doi: 10.1186/s12935-020-01359-9 (PMC7313119; doi:10.1186/s12935-020-01359-9)
Supplement: Supplementary file 2 — Additional file 2. Co-expressed genes correlated with RP11-89K21.1 [file 12935_2020_1359_MOESM2_ESM.csv]

lncRNA_co-expressed_gene_RP11-E18-0.5
co_exp_gene	co_exp_gene_chr	co_exp_gene_start	co_exp_gene_end	co_exp_gene_strand	co_exp_gene_id	distance	query_Lncipedia_HC	co_exp_gene_Lncipedia_HC	cor	cor_p	N_cor	N_cor_pvalue	T_cor	T_cor_pvalue	query_normalized_mean	co_exp_gene_normalized_mean	N_query_normalized_mean	N_co_exp_gene_normalized_mean	T_query_normalized_mean	T_co_exp_gene_normalized_mean	Ensembl_gene	Gene_old_names	Gene_other_names	Uniprot_acc	Uniprot_id	Entrez_gene_id	CCDS_id	Refseq_id	ucsc_id	MIM_id	Gene_full_name	Pathway(Uniprot)	Pathway(BioCarta)_short	Pathway(BioCarta)_full	Pathway(ConsensusPathDB)	Pathway(KEGG)_id	Pathway(KEGG)_full	Function_description	Disease_description	MIM_phenotype_id	MIM_disease	Trait_association(GWAS)	GO_biological_process	GO_cellular_component	GO_molecular_function	Tissue_specificity(Uniprot)
AC012354.6	chr2	44954664	44968762	+	ENSG00000225156	Downstream 15.465 kbp(s)	Yes	Yes	0.596260153	2.93E-56	0.452247119	0.030261789	0.583161323	3.07E-51	161.6183509	10.26624016	1.909367461	1.533695293	168.3214652	10.63275208	NA	NA	NA	NA	NA		NA	NA	NA		NA	NA	NA	NA	NA	NA	NA	NA	NA	NA	NA	NA	NA	NA	NA	NA
RP11-89K21.2	chr2	44927914	44928396	-	ENSG00000278957	co-express gene residents query gene	Yes	No	0.613589665	2.33E-60	NA	NA	0.609554963	4.71E-57	161.6183509	1.768332028	1.909367461	1	168.3214652	1.80057954	NA	NA	NA	NA	NA	NA	NA	NA	NA	NA	NA	NA	NA	NA	NA	NA	NA	NA	NA	NA	NA	NA	NA	NA	NA	NA
SIX3	chr2	44941898	44946077	+	ENSG00000138083	Downstream 2.699 kbp(s)	Yes	No	0.735520144	2.79E-98	0.570214665	0.004498955	0.729680437	3.44E-92	161.6183509	117.4863812	1.909367461	4.219073746	168.3214652	122.240301	ENSG00000138083	HPE2	NA	O95343	SIX3_HUMAN	6496	CCDS1821	NM_005413	uc002run.2	603714	SIX homeobox 3	NA	NA	NA	NA	NA	NA	FUNCTION: Transcriptional regulator which can act as both a transcriptional repressor and activator by binding a ATTA homeodomain core recognition sequence on these target genes. During forebrain development represses WNT1 expression allowing zona limitans intrathalamica formation and thereby ensuring proper anterio-posterior patterning of the diencephalon and formation of the rostral diencephalo…	DISEASE: Holoprosencephaly 2 (HPE2) [MIM:157170]: A structural anomaly of the brain, in which the developing forebrain fails to correctly separate into right and left hemispheres. Holoprosencephaly is genetically heterogeneous and associated with several distinct facies and phenotypic variability. {ECO:0000269|PubMed:10369266, ECO:0000269|PubMed:15221788, ECO:0000269|PubMed:15523651, ECO:0000269|…	157170;269160;	[MIM:157170]Holoprosencephaly 2;[MIM:269160]Schizencephaly;	Fasting plasma glucose[25187374];Metabolite levels[21909109];Alcohol and nictotine co-dependence[22488850];	regulation of cell proliferation;forebrain dorsal/ventral pattern formation;neuroblast migration;regulation of neural retina development;regulation of neuroblast proliferation;proximal/distal axis specification;epithelial cell maturation;apoptotic process involved in development;telencephalon regionalization;pituitary gland development;protein import into nucleus, translocation;visual perception;…	nucleus	transcription factor activity, sequence-specific DNA binding;transcriptional activator activity, RNA polymerase II distal enhancer sequence-specific binding;transcription coactivator activity;histone deacetylase binding;transcription corepressor binding;RNA polymerase II distal enhancer sequence-specific DNA binding;protein binding	NA
SIX3-AS1	chr2	44940154	44941873	-	ENSG00000236502	Downstream 0.955 kbp(s)	Yes	Yes	0.692023084	1.41E-82	0.283076539	0.190587445	0.684752008	4.71E-77	161.6183509	12.06920586	1.909367461	1.388576891	168.3214652	12.51748043	ENSG00000236502	NA	NA	NA	NA	100506108	NA	NR_103785	uc032nlt.1	NA	SIX3 antisense RNA 1	NA	NA	NA	NA	NA	NA	NA	NA	NA	NA	NA	NA	NA	NA	NA
Six3os1_1	chr2	44932320	44932406	+	ENSG00000274520	co-express gene residents query gene	Yes	No	0.812094184	3.18E-135	NA	NA	0.808239176	1.12E-127	161.6183509	5.40298712	1.909367461	1	168.3214652	5.587784025	NA	NA	NA	NA	NA	NA	NA	NA	NA	NA	NA	NA	NA	NA	NA	NA	NA	NA	NA	NA	NA	NA	NA	NA	NA	NA
Six3os1_2	chr2	44934055	44934271	+	ENSG00000277311	co-express gene residents query gene	Yes	No	0.756711434	4.11E-107	0.093855688	0.670139106	0.752509596	4.14E-101	161.6183509	4.283139895	1.909367461	1.020955111	168.3214652	4.420056409	NA	NA	NA	NA	NA	NA	NA	NA	NA	NA	NA	NA	NA	NA	NA	NA	NA	NA	NA	NA	NA	NA	NA	NA	NA	NA
Six3os1_4	chr2	44935585	44935908	+	ENSG00000277809	co-express gene residents query gene	Yes	No	0.550478295	1.50E-46	0.505992847	0.013762386	0.54806812	2.75E-44	161.6183509	1.644589772	1.909367461	1.058947343	168.3214652	1.669169655	NA	NA	NA	NA	NA	NA	NA	NA	NA	NA	NA	NA	NA	NA	NA	NA	NA	NA	NA	NA	NA	NA	NA	NA	NA	NA
Six3os1_5	chr2	44937426	44937696	+	ENSG00000276048	co-express gene residents query gene	Yes	No	0.74272055	3.49E-101	0.290365603	0.178929291	0.740294968	3.21E-96	161.6183509	3.065706097	1.909367461	1.053378933	168.3214652	3.150165083	NA	NA	NA	NA	NA	NA	NA	NA	NA	NA	NA	NA	NA	NA	NA	NA	NA	NA	NA	NA	NA	NA	NA	NA	NA	NA
