# Supplementary material for: Identification of long noncoding RNA RP11-89K21.1 and RP11-357H14.17 as prognostic signature of endometrial carcinoma via integrated bioinformatics analysis
Source: Cancer Cell Int. 2020 Jun 24;20:268. doi: 10.1186/s12935-020-01359-9 (PMC7313119; doi:10.1186/s12935-020-01359-9)
Supplement: Supplementary file 3 — Additional file 3. Co-expressed genes correlated with RP11-357H14.17 [file 12935_2020_1359_MOESM3_ESM.csv]

lncRNA_co-expressed_gene_RP11-357H14.17_ex_0.5_-0.5
co_exp_gene	co_exp_gene_chr	co_exp_gene_start	co_exp_gene_end	co_exp_gene_strand	co_exp_gene_id	distance	query_Lncipedia_HC	co_exp_gene_Lncipedia_HC	cor	cor_p	N_cor	N_cor_pvalue	T_cor	T_cor_pvalue	query_normalized_mean	co_exp_gene_normalized_mean	N_query_normalized_mean	N_co_exp_gene_normalized_mean	T_query_normalized_mean	T_co_exp_gene_normalized_mean	Ensembl_gene	Gene_old_names	Gene_other_names	Uniprot_acc	Uniprot_id	Entrez_gene_id	CCDS_id	Refseq_id	ucsc_id	MIM_id	Gene_full_name	Pathway(Uniprot)	Pathway(BioCarta)_short	Pathway(BioCarta)_full	Pathway(ConsensusPathDB)	Pathway(KEGG)_id	Pathway(KEGG)_full	Function_description	Disease_description	MIM_phenotype_id	MIM_disease	Trait_association(GWAS)	GO_biological_process	GO_cellular_component	GO_molecular_function	Tissue_specificity(Uniprot)
CTD-2377D24.6	chr17	48646923	48707346	+	ENSG00000244649	Downstream overlapped	Yes	Yes	0.833102606	1.85E-148	0.529910914	0.009302524	0.826097798	4.12E-138	115.5664057	92.84415002	3.033128214	2.87353616	120.2895177	96.62028893	NA	NA	NA	NA	NA		NA	NA	NA	NA	NA	NA	NA	NA	NA	NA	NA	NA	NA	NA	NA	NA	NA	NA	NA	NA
HOXB-AS4	chr17	48628675	48634932	+	ENSG00000242207	Upstream 0.991 kbp(s)	Yes	Yes	0.843960326	4.78E-156	0.276720811	0.201166842	0.844120211	6.29E-150	115.5664057	13.5962874	3.033128214	1.964948727	120.2895177	14.08446402	ENSG00000242207	NA	NA	NA	NA	100874351	NA	NA	NA	NA	HOXB cluster antisense RNA 4	NA	NA	NA	NA	NA	NA	NA	NA	NA	NA	NA	NA	NA	NA	NA
HOXB9	chr17	48621159	48626356	-	ENSG00000170689	Upstream 9.567 kbp(s)	Yes	No	0.683934978	5.81E-80	0.367005332	0.084952864	0.660140737	7.19E-70	115.5664057	1784.948017	3.033128214	49.51857102	120.2895177	1857.785384	ENSG00000170689	HOX2E;HOX2	NA	P17482	HXB9_HUMAN	3219	CCDS11534	XM_011524728	uc002inx.3	142964	homeobox B9	NA	NA	NA	btg family proteins and cell cycle regulation	NA	NA	FUNCTION: Sequence-specific transcription factor which is part of a developmental regulatory system that provides cells with specific positional identities on the anterior-posterior axis.;	NA	NA	NA	Celiac disease[24999842];	cell chemotaxis;embryonic skeletal system development;transcription, DNA-templated;mammary gland development;positive regulation of transcription from RNA polymerase II promoter;anterior/posterior pattern specification;canonical Wnt signaling pathway	mitochondrion;nucleoplasm	protein binding;sequence-specific DNA binding	NA
MIR196A1	chr17	48632490	48632559	-	ENSG00000210741	Upstream 3.364 kbp(s)	Yes	No	0.58592928	6.21E-54	0.036913951	0.86719926	0.583050429	3.24E-51	115.5664057	2.189880119	3.033128214	1.032852062	120.2895177	2.238441515	ENSG00000210741	MIRN196-1;MIRN196A1	hsa-mir-196-1;hsa-mir-196a-1	NA	NA	406972	NA	NR_029582	uc010wln.1	608632	microRNA 196a-1	NA	NA	NA	miR-targeted genes in epithelium - TarBase;miR-targeted genes in lymphocytes - TarBase;miR-targeted genes in squamous cell - TarBase	NA	NA	NA	NA	NA	NA	NA	NA	NA	NA	NA
