# Supplementary material for: Identification of long noncoding RNA RP11-89K21.1 and RP11-357H14.17 as prognostic signature of endometrial carcinoma via integrated bioinformatics analysis
Source: Cancer Cell Int. 2020 Jun 24;20:268. doi: 10.1186/s12935-020-01359-9 (PMC7313119; doi:10.1186/s12935-020-01359-9)
Supplement: Supplementary file 4 — Additional file 4. The binding proteins associated with RP11-89K21.1 [file 12935_2020_1359_MOESM4_ESM.txt]

gene_symbol	interaction_score	p_value
CBWD7	96.7546	4.86e-04
GUSB	96.7256	4.99e-04
ABRA	96.6644	5.49e-04
MTUS2	96.612	5.86e-04
VAMP4	96.5931	6.01e-04
ZNF229	96.4986	6.74e-04
MTO1	96.4609	7.08e-04
ADAT3	96.4408	7.25e-04
AP2M1	96.4001	7.60e-04
PPM1A	96.3208	8.34e-04
STXBP6	95.9364	1.25e-03
SLC12A9	95.2403	2.29e-03
ZNF836	95.1101	2.53e-03
UBE2N	94.9907	2.76e-03
TSEN2	94.9706	2.79e-03
ERLIN1	94.76	3.22e-03
ST3GAL1	94.6769	3.39e-03
VIM	94.6709	3.41e-03
CLIC1	94.6365	3.48e-03
SLC35A5	94.6073	3.55e-03
SYTL2	94.5736	3.64e-03
CLN5	94.5385	3.70e-03
POLR2J3	94.4854	3.82e-03
SIGIRR	94.4765	3.84e-03
TTYH1	94.4763	3.84e-03
CERS3	94.4469	3.91e-03
SERTM1	94.3343	4.19e-03
FNDC3A	94.334	4.19e-03
DARS	94.1915	4.54e-03
CLIC1	94.1367	4.67e-03
UHRF1BP1	94.1153	4.72e-03
LSM1	94.0874	4.79e-03
EME1	94.0757	4.82e-03
ZC3H18	94.0409	4.92e-03
SLC39A9	94.0267	4.95e-03
CYTH4	94.007	5.00e-03
ITCH	93.9784	5.08e-03
AGER	93.9735	5.11e-03
IDS	93.8688	5.38e-03
CAMKK2	93.7891	5.60e-03
GNB2L1	93.7455	5.71e-03
IL7	93.734	5.77e-03
RC3H2	93.7258	5.77e-03
H2BFM	93.6981	5.85e-03
LARP1	93.6806	5.91e-03
CADM1	93.6767	5.91e-03
OR5L2	93.6511	5.99e-03
TFIP11	93.6066	6.11e-03
31075	93.5984	6.14e-03
PRUNE	93.596	6.14e-03
DLD	93.5877	6.17e-03
ZNF175	93.5569	6.25e-03
PPHLN1	93.5214	6.37e-03
PLEKHH1	93.5038	6.43e-03
ENDOV	93.4613	6.55e-03
CRYZL1	93.4535	6.58e-03
COPS2	93.4379	6.61e-03
MROH7	93.4379	6.61e-03
PIDD1	93.4365	6.61e-03
HLA-B	93.4284	6.64e-03
CHEK1	93.4172	6.67e-03
STX2	93.4095	6.70e-03
DXO	93.4054	6.70e-03
PNPLA8	93.3907	6.76e-03
GCLC	93.3797	6.79e-03
ANGPTL4	93.3722	6.82e-03
PPP1R26	93.3494	6.88e-03
IFT20	93.3177	6.97e-03
PDE5A	93.2322	7.25e-03
OCIAD1	93.2192	7.28e-03
TUBB4A	93.1877	7.37e-03
MLF2	93.1856	7.37e-03
PROM1	93.1772	7.40e-03
DOLPP1	93.1605	7.47e-03
PRICKLE3	93.1484	7.50e-03
CSHL1	93.1469	7.50e-03
EPS8	93.139	7.53e-03
RPS2	93.1334	7.56e-03
GPBP1L1	93.1197	7.59e-03
GPN2	93.1139	7.62e-03
CDKL2	93.0999	7.66e-03
STRA6	93.0949	7.69e-03
CBWD1	93.0938	7.69e-03
SPATA7	93.0897	7.69e-03
NMT1	93.0756	7.72e-03
SELENBP1	93.0304	7.88e-03
RASSF1	93.0186	7.91e-03
DDX19B	93.0067	7.95e-03
SNCAIP	92.9846	8.04e-03
ONECUT1	92.9774	8.04e-03
C6orf48	92.9715	8.08e-03
PI4K2B	92.9477	8.14e-03
ADIG	92.9232	8.24e-03
RPA3	92.9057	8.27e-03
PTPN20A	92.8983	8.30e-03
DDX39B	92.8977	8.30e-03
DNASE1	92.8737	8.40e-03
LSM8	92.8385	8.50e-03
OVOL2	92.8383	8.50e-03
PDE2A	92.832	8.54e-03
PNOC	92.8169	8.57e-03
TMEM240	92.8155	8.57e-03
DDX4	92.8066	8.60e-03
MME	92.7843	8.70e-03
CYP4V2	92.7819	8.70e-03
TNFAIP8L1	92.7802	8.70e-03
COG1	92.7789	8.70e-03
NRM	92.7566	8.77e-03
HAS1	92.7478	8.80e-03
OR51B4	92.7393	8.84e-03
ST8SIA1	92.7306	8.87e-03
BEGAIN	92.7233	8.91e-03
C2	92.7219	8.91e-03
NME4	92.7014	8.97e-03
HAUS3	92.6999	8.97e-03
LST1	92.6937	9.01e-03
PPP1R2	92.6849	9.04e-03
DNAJC16	92.6816	9.04e-03
BRCA1	92.6805	9.04e-03
GPR56	92.6656	9.08e-03
NBL1	92.6571	9.11e-03
CTNND1	92.6444	9.18e-03
KRT33A	92.6281	9.21e-03
XRCC1	92.6117	9.28e-03
CDK16	92.6025	9.32e-03
ELP2	92.6008	9.32e-03
SMEK1	92.5845	9.39e-03
MTA1	92.5655	9.42e-03
RPS29	92.5646	9.45e-03
CTAGE1	92.5397	9.52e-03
ZNF559	92.5391	9.52e-03
ELFN1	92.533	9.56e-03
ENDOV	92.5154	9.59e-03
ZNF680	92.5095	9.63e-03
SPAG5	92.5076	9.63e-03
FOXRED1	92.5017	9.66e-03
OR12D2	92.4885	9.70e-03
NUMA1	92.485	9.73e-03
SP100	92.4685	9.77e-03
IPO5	92.449	9.84e-03
RFX3	92.4453	9.84e-03
CACNA1B	92.4418	9.88e-03
PIGN	92.4276	9.91e-03
PPP1R11	92.4221	9.95e-03
PIK3AP1	92.4156	9.95e-03
MTMR1	92.411	9.98e-03
NPIPA1	92.3942	1.01e-02
EGFL8	92.3862	1.01e-02
ZNF446	92.374	1.01e-02
MFSD10	92.3574	1.02e-02
PITPNA	92.3198	1.03e-02
RHBG	92.3091	1.03e-02
HIST1H2AB	92.3084	1.03e-02
VWA3A	92.2852	1.04e-02
PPIH	92.2837	1.04e-02
TXLNA	92.2825	1.04e-02
AKT3	92.2814	1.04e-02
RNFT1	92.2733	1.05e-02
ILF3	92.2688	1.05e-02
ZNF415	92.2622	1.05e-02
CCNE2	92.249	1.06e-02
COL13A1	92.241	1.06e-02
MAP4K5	92.2213	1.07e-02
CORO7	92.2187	1.07e-02
NFATC1	92.2043	1.07e-02
KDM5D	92.1948	1.08e-02
RASGRP1	92.1933	1.08e-02
CDK17	92.1931	1.08e-02
NEDD4L	92.1831	1.08e-02
LCK	92.1736	1.09e-02
PITPNA	92.1701	1.09e-02
SAMD14	92.1697	1.09e-02
ADD1	92.1636	1.09e-02
MRE11A	92.1436	1.10e-02
BCL2L1	92.1385	1.10e-02
HERC1	92.1255	1.10e-02
SNRPB	92.1128	1.11e-02
CMKLR1	92.0983	1.11e-02
C20orf195	92.0974	1.11e-02
KCNAB2	92.0878	1.11e-02
IARS	92.0805	1.12e-02
ANKHD1-EIF4EBP3	92.0762	1.12e-02
STRN4	92.0761	1.12e-02
RNPS1	92.076	1.12e-02
81015	92.068	1.12e-02
POT1	92.0673	1.12e-02
C19orf80	92.0641	1.13e-02
SMAP2	92.061	1.13e-02
CCNE2	92.0408	1.13e-02
C1orf234	92.0141	1.14e-02
NDRG1	91.9953	1.15e-02
KCNQ1	91.9948	1.15e-02
NOL3	91.9915	1.15e-02
SYNJ2BP	91.9914	1.15e-02
MRPL15	91.9904	1.15e-02
GLIS3	91.9835	1.16e-02
KPNA2	91.9821	1.16e-02
MT1A	91.9602	1.16e-02
MSANTD3-TMEFF1	91.953	1.17e-02
PRKACB	91.9467	1.17e-02
ARFGAP1	91.9376	1.17e-02
BTBD7	91.9313	1.17e-02
DPP7	91.9108	1.18e-02
CADM3	91.9086	1.18e-02
TLK2	91.9078	1.18e-02
PKN3	91.9064	1.18e-02
SRSF4	91.9054	1.18e-02
KAT2B	91.8982	1.19e-02
GAPVD1	91.8952	1.19e-02
FGG	91.8873	1.19e-02
TWF1	91.8816	1.19e-02
MT1A	91.8788	1.19e-02
ACBD4	91.8712	1.20e-02
SEC24B	91.858	1.20e-02
GP6	91.8461	1.20e-02
ATP6V0B	91.8431	1.21e-02
SYNGR4	91.8427	1.21e-02
TUBB4A	91.8357	1.21e-02
YTHDF3	91.8248	1.22e-02
SPOP	91.8059	1.22e-02
NET1	91.7926	1.23e-02
KIAA2026	91.7653	1.24e-02
TAF1D	91.7553	1.24e-02
TMBIM1	91.7448	1.25e-02
ATRNL1	91.7446	1.25e-02
TKT	91.7373	1.25e-02
ZNF433	91.7295	1.25e-02
CCDC18	91.7264	1.25e-02
UBAP2L	91.7207	1.25e-02
PPP1R13L	91.7034	1.26e-02
ANKRD13D	91.6994	1.26e-02
ACAN	91.6981	1.26e-02
SETD4	91.6924	1.27e-02
CYSLTR1	91.6899	1.27e-02
GATSL3	91.6827	1.27e-02
XRCC3	91.6808	1.27e-02
RBM47	91.6748	1.27e-02
APOLD1	91.672	1.27e-02
EML5	91.6619	1.28e-02
DONSON	91.6587	1.28e-02
GIPC1	91.6537	1.28e-02
SERPINB7	91.6531	1.28e-02
TTC26	91.6519	1.28e-02
EFEMP1	91.6475	1.28e-02
TTLL3	91.6365	1.29e-02
IRF3	91.6365	1.29e-02
RBM5	91.6333	1.29e-02
DUSP18	91.6213	1.29e-02
FAM120B	91.6167	1.29e-02
HOXD13	91.6144	1.30e-02
PAK4	91.5919	1.31e-02
CACNA2D4	91.5913	1.31e-02
PAX1	91.5841	1.31e-02
ATHL1	91.5718	1.31e-02
ATF6	91.5661	1.31e-02
EIF3B	91.5555	1.32e-02
LILRB1	91.5487	1.32e-02
NEK10	91.5447	1.33e-02
ENC1	91.5333	1.33e-02
SAMD1	91.5306	1.33e-02
MRPL37	91.5293	1.33e-02
LTBP3	91.5278	1.33e-02
SLIT2	91.5237	1.33e-02
MYO19	91.5205	1.33e-02
OR2T3	91.5107	1.34e-02
HLA-DPA1	91.5034	1.34e-02
CS	91.501	1.34e-02
ATG9A	91.4811	1.35e-02
GAA	91.4681	1.35e-02
KIAA0195	91.4604	1.36e-02
INTS8	91.4589	1.36e-02
C14orf166	91.4474	1.36e-02
POU2F2	91.4359	1.37e-02
MYRIP	91.4305	1.37e-02
HOXB6	91.4304	1.37e-02
RTN1	91.4266	1.37e-02
PASK	91.4245	1.37e-02
CSRNP2	91.4222	1.37e-02
KLHL34	91.4096	1.38e-02
UQCRC1	91.4032	1.38e-02
VAV1	91.3993	1.38e-02
CEP57L1	91.3932	1.39e-02
C16orf13	91.3928	1.39e-02
SLC39A5	91.3909	1.39e-02
C14orf80	91.3892	1.39e-02
DRG2	91.3868	1.39e-02
HDAC7	91.3765	1.39e-02
AQR	91.375	1.39e-02
PLA2G15	91.3748	1.39e-02
CCHCR1	91.3747	1.39e-02
SPARC	91.3727	1.39e-02
TMC4	91.3716	1.39e-02
TJP2	91.3628	1.40e-02
PPAP2C	91.3626	1.40e-02
SLC5A10	91.351	1.40e-02
SSX2IP	91.3484	1.40e-02
ST3GAL6	91.3472	1.40e-02
PACS1	91.3364	1.41e-02
ELANE	91.3274	1.41e-02
ZNF780A	91.3261	1.41e-02
ACBD5	91.3169	1.41e-02
TIA1	91.3028	1.42e-02
CYLD	91.2985	1.42e-02
MKS1	91.2934	1.43e-02
ATG5	91.2824	1.43e-02
PPT2	91.279	1.43e-02
SLC6A8	91.2718	1.43e-02
GTF2H1	91.2686	1.43e-02
RHBG	91.2584	1.44e-02
MPP1	91.2563	1.44e-02
EIF3CL	91.2519	1.44e-02
KCMF1	91.2444	1.45e-02
SMCO2	91.2432	1.45e-02
DECR1	91.2425	1.45e-02
SHOC2	91.2418	1.45e-02
TPST1	91.236	1.45e-02
ZNF766	91.2103	1.46e-02
ARMC9	91.209	1.46e-02
CLEC4C	91.2013	1.46e-02
ANXA4	91.2013	1.46e-02
ZNF404	91.1979	1.46e-02
VPS13A	91.1942	1.47e-02
ILK	91.1901	1.47e-02
RFX7	91.1822	1.47e-02
KDM6B	91.1764	1.47e-02
FHL1	91.1764	1.47e-02
TPRKB	91.1693	1.47e-02
SLC26A4	91.1683	1.47e-02
KLC1	91.1678	1.47e-02
YWHAZ	91.162	1.48e-02
LMBR1L	91.1598	1.48e-02
NDUFS1	91.148	1.48e-02
PDS5A	91.1464	1.48e-02
CNTNAP3	91.1424	1.49e-02
NAT6	91.1394	1.49e-02
B3GNTL1	91.1383	1.49e-02
LRRC48	91.1368	1.49e-02
PRLR	91.1358	1.49e-02
CCDC93	91.1302	1.49e-02
C6orf1	91.1291	1.49e-02
EXTL2	91.1124	1.50e-02
KEL	91.1118	1.50e-02
INPP5A	91.1114	1.50e-02
UQCC2	91.1065	1.50e-02
NADSYN1	91.1054	1.50e-02
GLB1L	91.0921	1.51e-02
TREML1	91.085	1.51e-02
SERPINB9	91.0828	1.51e-02
ACD	91.0807	1.51e-02
RNF212	91.07	1.52e-02
HSF2BP	91.0606	1.52e-02
MPL	91.0556	1.52e-02
TCF3	91.0535	1.52e-02
SGMS2	91.0486	1.52e-02
CAPG	91.0486	1.52e-02
PGS1	91.0324	1.53e-02
SLC28A2	91.0281	1.53e-02
TMEM254	91.0229	1.54e-02
TECRL	91.0145	1.54e-02
KLC1	91.0083	1.54e-02
RHEB	91.0075	1.54e-02
SLC30A6	91.0063	1.54e-02
SPATA6	91.0051	1.54e-02
SPATA6L	91.0029	1.55e-02
OR5B17	90.9973	1.55e-02
KCNJ15	90.9948	1.55e-02
PARS2	90.9911	1.55e-02
BCL2L14	90.9905	1.55e-02
SMARCA2	90.9845	1.55e-02
SNX8	90.9836	1.55e-02
C19orf40	90.9816	1.55e-02
UEVLD	90.981	1.55e-02
RFC5	90.9662	1.56e-02
PACRGL	90.9643	1.56e-02
C19orf57	90.9576	1.56e-02
MSH5	90.9489	1.57e-02
DPH1	90.9453	1.57e-02
ALDOA	90.9299	1.57e-02
LIMS1	90.9262	1.57e-02
RAI1	90.9145	1.58e-02
PLSCR4	90.9135	1.58e-02
TBC1D7	90.9106	1.58e-02
ST7	90.9104	1.58e-02
KCTD10	90.898	1.59e-02
IL4R	90.8872	1.59e-02
NRM	90.8776	1.60e-02
SIM2	90.8739	1.60e-02
MRFAP1	90.8631	1.60e-02
BTF3L4	90.8585	1.60e-02
MED24	90.8413	1.61e-02
STK31	90.8356	1.61e-02
OR5AR1	90.8175	1.62e-02
IGLJ2	90.8159	1.62e-02
MUC20	90.8117	1.63e-02
TAP1	90.8039	1.63e-02
RPL3L	90.8012	1.63e-02
PRH2	90.8012	1.63e-02
SPAST	90.7987	1.63e-02
SLC37A4	90.7859	1.63e-02
MFNG	90.7855	1.63e-02
82226	90.7848	1.64e-02
SALL1	90.7845	1.64e-02
VGLL2	90.7786	1.64e-02
CXorf40A	90.7733	1.64e-02
PER1	90.7714	1.64e-02
NASP	90.7689	1.64e-02
LOH12CR1	90.7575	1.65e-02
CITED1	90.751	1.65e-02
KIR3DL2	90.7426	1.66e-02
ACAP2	90.7369	1.66e-02
IGFLR1	90.7346	1.66e-02
ERC1	90.7294	1.66e-02
SRI	90.7284	1.66e-02
LST1	90.7219	1.66e-02
NT5E	90.698	1.67e-02
TAF1C	90.6957	1.67e-02
CLEC2D	90.6889	1.68e-02
FKBPL	90.6874	1.68e-02
ATP5G1	90.6798	1.68e-02
ACAD8	90.6778	1.68e-02
USP6	90.6713	1.69e-02
BCO2	90.6667	1.69e-02
ZNF528	90.6614	1.69e-02
ANAPC16	90.6504	1.69e-02
CSNK2B	90.6479	1.69e-02
TECTA	90.6426	1.70e-02
STK17B	90.6349	1.70e-02
PRUNE	90.6324	1.70e-02
RNF213	90.6273	1.70e-02
SNRNP70	90.6241	1.71e-02
RSL1D1	90.6224	1.71e-02
TRIM45	90.6156	1.71e-02
FKBPL	90.613	1.71e-02
GPHN	90.601	1.72e-02
ARHGAP4	90.5999	1.72e-02
FBXO5	90.5946	1.72e-02
NDRG3	90.591	1.72e-02
RHCE	90.5812	1.72e-02
AFG3L2	90.5755	1.72e-02
FBXO33	90.5732	1.73e-02
ITSN1	90.5731	1.73e-02
GP6	90.5671	1.73e-02
TFEB	90.5581	1.73e-02
TNS1	90.5566	1.73e-02
CXCL8	90.5528	1.74e-02
GRIP1	90.5356	1.74e-02
GINS2	90.5345	1.75e-02
CDON	90.5342	1.75e-02
MAP4K4	90.5302	1.75e-02
DLGAP1	90.5159	1.75e-02
MSI1	90.511	1.75e-02
RALBP1	90.5104	1.75e-02
MOB3A	90.5019	1.76e-02
SKIL	90.4982	1.76e-02
SPAG17	90.4871	1.76e-02
GALNT15	90.483	1.77e-02
OR2T33	90.4763	1.77e-02
WASF2	90.4646	1.78e-02
OR2A4	90.4445	1.78e-02
BDH1	90.4441	1.78e-02
SH3YL1	90.4432	1.78e-02
ACADM	90.4375	1.78e-02
MSRA	90.4351	1.78e-02
SMC4	90.4266	1.79e-02
BRCA1	90.4248	1.79e-02
CPT1B	90.4207	1.79e-02
DLG2	90.4146	1.80e-02
ZNF808	90.4109	1.80e-02
DDX39B	90.4098	1.80e-02
EBF4	90.3947	1.81e-02
TOM1	90.3885	1.81e-02
FDFT1	90.3807	1.81e-02
NECAB3	90.377	1.81e-02
MPI	90.3732	1.82e-02
FAM214A	90.3586	1.82e-02
SRP54	90.3583	1.82e-02
KLK5	90.3521	1.82e-02
MCOLN2	90.3391	1.83e-02
LY6G6E	90.3058	1.84e-02
PRKACB	90.3006	1.85e-02
NLRP7	90.2884	1.85e-02
GPD2	90.2868	1.85e-02
NOL8	90.2822	1.86e-02
MMEL1	90.2726	1.86e-02
RIT1	90.2556	1.86e-02
ZPBP2	90.2529	1.87e-02
VSTM1	90.2527	1.87e-02
ZSCAN30	90.25	1.87e-02
FAM89B	90.2487	1.87e-02
GIN1	90.2484	1.87e-02
CDC14A	90.2384	1.87e-02
RECQL	90.2375	1.87e-02
TRAV36DV7	90.2374	1.87e-02
PPM1B	90.2359	1.87e-02
GTF2B	90.2321	1.88e-02
ARRB2	90.2218	1.88e-02
ARHGAP5	90.2207	1.88e-02
TPPP3	90.2198	1.88e-02
ARHGEF9	90.2196	1.88e-02
NLK	90.2156	1.88e-02
SLC25A40	90.2092	1.89e-02
ADD3	90.208	1.89e-02
CEMIP	90.2058	1.89e-02
IL2RA	90.1917	1.90e-02
EIF3M	90.1917	1.90e-02
MT1G	90.1872	1.90e-02
FAM174B	90.1667	1.90e-02
CFB	90.1626	1.91e-02
C11orf30	90.1494	1.91e-02
IMMP2L	90.1474	1.91e-02
CTIF	90.1194	1.93e-02
PNPT1	90.1106	1.93e-02
NOB1	90.1099	1.93e-02
CCBE1	90.091	1.94e-02
PODN	90.0883	1.94e-02
CGREF1	90.0854	1.94e-02
RP1	90.0821	1.94e-02
OTOGL	90.081	1.94e-02
NONO	90.074	1.95e-02
78429	90.0587	1.95e-02
STAU1	90.0418	1.96e-02
LYST	90.0387	1.96e-02
ARRB2	90.0387	1.96e-02
MID1	90.033	1.97e-02
PGRMC2	90.0299	1.97e-02
FAM214A	90.0281	1.97e-02
ARHGAP8	90.0192	1.97e-02
IARS	90.0102	1.98e-02
C19orf57	90.0084	1.98e-02
CYP4F12	90.0073	1.98e-02
ELP2	89.9971	1.98e-02
IFI30	89.9968	1.98e-02
IGDCC4	89.9962	1.98e-02
OR10C1	89.9946	1.99e-02
RNF167	89.9927	1.99e-02
STX16	89.9869	1.99e-02
USP10	89.9839	1.99e-02
MOCS2	89.972	1.99e-02
ZMYND10	89.9705	1.99e-02
TGOLN2	89.9555	2.00e-02
DCLRE1C	89.9544	2.00e-02
SEMA6D	89.9513	2.00e-02
PTK7	89.9492	2.00e-02
DIS3L2	89.9457	2.00e-02
MRPL2	89.9443	2.01e-02
FMO2	89.9331	2.01e-02
PDGFA	89.9292	2.01e-02
CCDC7	89.9236	2.02e-02
GAA	89.9218	2.02e-02
PPP6R2	89.9181	2.02e-02
OSMR	89.9099	2.02e-02
KRT20	89.9057	2.02e-02
ACACB	89.9013	2.03e-02
SGCZ	89.9002	2.03e-02
MTO1	89.8997	2.03e-02
NAA38	89.8988	2.03e-02
FGF10	89.8887	2.03e-02
CDC42BPA	89.8843	2.03e-02
NDUFA3	89.8821	2.03e-02
RPS19	89.8751	2.03e-02
POMGNT1	89.8645	2.04e-02
UBXN7	89.8584	2.04e-02
CIC	89.8558	2.04e-02
SLC3A2	89.8499	2.05e-02
APOC1	89.8448	2.05e-02
LENG9	89.8439	2.05e-02
CHCHD7	89.8436	2.05e-02
UBE2J2	89.8394	2.05e-02
C19orf57	89.8265	2.06e-02
OR5H15	89.8264	2.06e-02
ZNF619	89.8202	2.06e-02
SLC39A6	89.8196	2.06e-02
PHLDB2	89.8179	2.06e-02
NR2C2AP	89.8095	2.07e-02
COL11A2	89.8061	2.07e-02
ZNF232	89.8056	2.07e-02
DZANK1	89.802	2.07e-02
EPB41L2	89.797	2.07e-02
COL19A1	89.7967	2.07e-02
TBC1D7	89.7955	2.07e-02
ATP6AP2	89.7868	2.08e-02
NRM	89.7857	2.08e-02
FANCE	89.7807	2.08e-02
CCDC34	89.7635	2.09e-02
SPERT	89.7575	2.09e-02
PAQR7	89.7544	2.09e-02
FCHO1	89.7406	2.10e-02
C19orf66	89.7267	2.10e-02
ABCB9	89.7114	2.11e-02
TXLNA	89.7088	2.11e-02
H3F3B	89.7039	2.12e-02
RXRB	89.6949	2.12e-02
RPL7	89.6947	2.12e-02
C2	89.6903	2.12e-02
EHBP1L1	89.6893	2.12e-02
BAG6	89.689	2.12e-02
TNXB	89.6858	2.12e-02
AGAP6	89.6827	2.13e-02
BDP1	89.6809	2.13e-02
ZNF761	89.6807	2.13e-02
FAM26F	89.6791	2.13e-02
ELOVL7	89.6785	2.13e-02
NCLN	89.6666	2.13e-02
GABBR1	89.6629	2.14e-02
ZNF675	89.6627	2.14e-02
STAU1	89.6564	2.14e-02
MVD	89.6518	2.14e-02
RAB11FIP3	89.65	2.14e-02
DAW1	89.6467	2.14e-02
SPEF1	89.645	2.14e-02
SLC26A8	89.6395	2.14e-02
C14orf80	89.637	2.14e-02
ABCB8	89.635	2.14e-02
CHPF2	89.634	2.15e-02
HPS4	89.6263	2.15e-02
PAK1	89.6231	2.15e-02
PTCD1	89.6211	2.15e-02
TMEM234	89.6208	2.15e-02
GABARAPL1	89.6179	2.15e-02
TSTA3	89.6163	2.15e-02
PHACTR3	89.6152	2.15e-02
SIGLEC1	89.6133	2.16e-02
ZNF277	89.6114	2.16e-02
ZNF714	89.6077	2.16e-02
ZNRD1	89.6066	2.16e-02
MARVELD3	89.6032	2.16e-02
MAP3K11	89.5983	2.16e-02
NR4A3	89.5962	2.16e-02
KLC4	89.5928	2.17e-02
LIMK1	89.5896	2.17e-02
HEXDC	89.5882	2.17e-02
NCR1	89.5866	2.17e-02
HOXA4	89.5742	2.18e-02
CLVS1	89.5728	2.18e-02
PABPC4	89.5666	2.18e-02
JKAMP	89.5649	2.18e-02
KRT35	89.5649	2.18e-02
NARS	89.5641	2.18e-02
NDUFA3	89.5614	2.18e-02
MYH7B	89.5602	2.18e-02
SPATA2L	89.5545	2.19e-02
ASPA	89.5469	2.19e-02
LMO3	89.5455	2.19e-02
OSBPL6	89.5438	2.19e-02
SCMH1	89.5352	2.19e-02
PUS3	89.5309	2.20e-02
KLRF2	89.5274	2.20e-02
FCAMR	89.5237	2.20e-02
SCAPER	89.5183	2.20e-02
ICA1L	89.5142	2.21e-02
ZNF84	89.5056	2.21e-02
TIAM2	89.5044	2.21e-02
LMF1	89.4965	2.21e-02
SLC24A3	89.4961	2.21e-02
BAG6	89.4955	2.21e-02
FAM156A	89.4852	2.21e-02
ANKRD32	89.4816	2.22e-02
OR2H1	89.4771	2.22e-02
PHOX2A	89.4756	2.22e-02
HSPB11	89.4716	2.22e-02
TEF	89.4691	2.22e-02
DNAJC7	89.4665	2.22e-02
MORN2	89.4658	2.22e-02
BCKDK	89.4647	2.23e-02
ANAPC15	89.4643	2.23e-02
SH3BP4	89.4517	2.23e-02
COL4A1	89.4456	2.23e-02
SOX10	89.4337	2.24e-02
PCBP4	89.4291	2.24e-02
PABPC1	89.4163	2.25e-02
NR1H3	89.4106	2.25e-02
CD44	89.4084	2.25e-02
NME6	89.4056	2.25e-02
ASIC4	89.3999	2.26e-02
RPS2	89.3943	2.26e-02
KRTAP9-9	89.3876	2.26e-02
WNK1	89.3833	2.27e-02
NISCH	89.3792	2.27e-02
AIPL1	89.3708	2.27e-02
YWHAB	89.3655	2.27e-02
PLAGL1	89.3613	2.28e-02
ATP6V1F	89.3575	2.28e-02
PROM1	89.3563	2.28e-02
ALDH3A2	89.3563	2.28e-02
MERTK	89.3513	2.28e-02
DDR1	89.3506	2.28e-02
EMCN	89.3466	2.28e-02
ST3GAL3	89.3337	2.29e-02
NPC2	89.3326	2.29e-02
VIM	89.3299	2.29e-02
TRIM39	89.3298	2.29e-02
TAB3	89.3198	2.29e-02
CD63	89.3173	2.29e-02
LLGL2	89.3169	2.29e-02
CCNG2	89.3128	2.30e-02
TMEM55A	89.3011	2.30e-02
PLP2	89.2986	2.30e-02
DYNC1I2	89.2949	2.31e-02
CHI3L2	89.2919	2.31e-02
ITSN1	89.2867	2.31e-02
LGR5	89.2846	2.31e-02
COLCA2	89.2788	2.31e-02
FLRT2	89.2684	2.32e-02
PACRGL	89.2678	2.32e-02
OR2H1	89.2624	2.32e-02
LSM5	89.2492	2.33e-02
EIF2AK3	89.247	2.33e-02
CEP95	89.2452	2.33e-02
CGN	89.2434	2.33e-02
SDHD	89.241	2.33e-02
RPS20	89.2207	2.34e-02
DNPEP	89.218	2.34e-02
IQSEC2	89.2152	2.34e-02
MRPL4	89.2109	2.35e-02
PCSK6	89.2103	2.35e-02
MRPS25	89.2101	2.35e-02
DOLPP1	89.2096	2.35e-02
SERPINB7	89.2022	2.35e-02
TJP2	89.199	2.35e-02
DDR1	89.1984	2.35e-02
VPS52	89.1976	2.35e-02
REXO2	89.1923	2.36e-02
IL25	89.1921	2.36e-02
NME6	89.1918	2.36e-02
CTBP1	89.1909	2.36e-02
ATXN2L	89.1908	2.36e-02
IPO7	89.1815	2.36e-02
TSSC4	89.1812	2.36e-02
DDAH2	89.1676	2.37e-02
LINC01556	89.1654	2.37e-02
COPS5	89.1651	2.37e-02
LAMA3	89.1521	2.37e-02
NEU1	89.1497	2.37e-02
CCM2	89.1355	2.38e-02
49682	89.1351	2.38e-02
PAK1	89.1322	2.38e-02
BNIPL	89.1258	2.38e-02
TDRD9	89.1225	2.39e-02
PAWR	89.1164	2.39e-02
COL26A1	89.1152	2.39e-02
SUN1	89.1034	2.40e-02
KLHL2	89.102	2.40e-02
PKM	89.1014	2.40e-02
PTGS2	89.098	2.40e-02
F3	89.095	2.40e-02
ACMSD	89.0944	2.40e-02
UGT2A3	89.0934	2.40e-02
ZNF836	89.0871	2.40e-02
NCR1	89.0863	2.40e-02
LILRB3	89.0745	2.41e-02
NBPF8	89.0727	2.41e-02
ARAP1	89.0714	2.41e-02
RPL3	89.069	2.41e-02
PYHIN1	89.0686	2.41e-02
IRF2	89.0676	2.41e-02
SFT2D3	89.0657	2.41e-02
DYNLL1	89.0631	2.42e-02
CAB39L	89.0611	2.42e-02
FAM129A	89.0508	2.42e-02
OR10A5	89.0452	2.42e-02
NOBOX	89.0435	2.43e-02
FOS	89.032	2.43e-02
CMTM1	89.0218	2.44e-02
LONP1	89.0207	2.44e-02
MEF2C	89.0207	2.44e-02
AGPAT1	89.0194	2.44e-02
PITPNA	89.0144	2.44e-02
USP22	89.0059	2.44e-02
CYFIP1	89.0043	2.45e-02
RABL2A	89.0016	2.45e-02
RBFOX1	88.9948	2.45e-02
NDUFB5	88.9923	2.45e-02
CDH17	88.992	2.45e-02
PRB4	88.9913	2.45e-02
FRMD4A	88.9881	2.45e-02
SLCO1A2	88.98	2.46e-02
PHF20	88.978	2.46e-02
BRPF3	88.9777	2.46e-02
KREMEN1	88.9767	2.46e-02
DDX3X	88.9767	2.46e-02
HEXDC	88.9759	2.46e-02
RHBDL1	88.9716	2.46e-02
TXLNG	88.9705	2.46e-02
RAD17	88.967	2.46e-02
TFAP2A	88.9643	2.47e-02
OR2B3	88.9604	2.47e-02
ATP5J	88.9576	2.47e-02
COX11	88.9523	2.47e-02
KCNJ13	88.933	2.48e-02
NRP2	88.9328	2.48e-02
SGMS2	88.9307	2.48e-02
SEC22A	88.9279	2.48e-02
GALNT10	88.9278	2.48e-02
KMT2C	88.9263	2.48e-02
ABCA2	88.9242	2.48e-02
TXLNG	88.9226	2.48e-02
MIB2	88.9221	2.48e-02
NLRC4	88.9148	2.49e-02
LINGO2	88.9032	2.49e-02
SPSB2	88.9008	2.49e-02
MAGED2	88.8994	2.49e-02
TCTN1	88.8988	2.49e-02
EIF3G	88.8981	2.49e-02
NDUFV1	88.898	2.49e-02
DUSP13	88.896	2.49e-02
SEMA6C	88.8929	2.50e-02
EARS2	88.8788	2.50e-02
LRRC74A	88.8771	2.50e-02
ATXN2	88.8731	2.51e-02
C6orf47	88.8724	2.51e-02
ATP9A	88.8681	2.51e-02
RABGAP1L	88.8584	2.51e-02
CORO7	88.8424	2.52e-02
NR2F2	88.8418	2.52e-02
IL4R	88.8417	2.52e-02
CBFB	88.8363	2.52e-02
ARSD	88.8325	2.53e-02
NDUFB6	88.8316	2.53e-02
LST1	88.8274	2.53e-02
COL25A1	88.8202	2.53e-02
BAG6	88.8168	2.53e-02
PPIL2	88.8115	2.54e-02
WDYHV1	88.8111	2.54e-02
NEMF	88.8084	2.54e-02
IARS	88.8043	2.54e-02
CD86	88.8029	2.54e-02
PRELID2	88.7997	2.54e-02
MEGF11	88.7979	2.54e-02
TNXB	88.7889	2.55e-02
C3	88.7846	2.55e-02
XRRA1	88.7794	2.55e-02
ZNF546	88.7645	2.56e-02
TTC39A	88.7629	2.56e-02
IL11RA	88.7615	2.56e-02
CASP3	88.7589	2.56e-02
TRIM49B	88.7531	2.57e-02
19324	88.7499	2.57e-02
PARVB	88.7496	2.57e-02
SUCLG2	88.7447	2.57e-02
PPP1R12A	88.7412	2.57e-02
AKAP9	88.7392	2.57e-02
NUP54	88.7369	2.57e-02
SHH	88.7333	2.58e-02
FAM47E-STBD1	88.7299	2.58e-02
UBC	88.7274	2.58e-02
TELO2	88.7234	2.58e-02
SYVN1	88.7226	2.58e-02
ERI3	88.7108	2.59e-02
DAG1	88.7096	2.59e-02
PFKM	88.7051	2.59e-02
MARS	88.7002	2.59e-02
CLCA1	88.698	2.59e-02
CFLAR	88.6919	2.60e-02
LRRC6	88.689	2.60e-02
OR4K15	88.6887	2.60e-02
SLC16A6	88.6876	2.60e-02
GIPC1	88.6857	2.60e-02
SNX5	88.6818	2.60e-02
PARP9	88.6758	2.60e-02
IGSF9B	88.6701	2.61e-02
HBS1L	88.6682	2.61e-02
COX11	88.662	2.61e-02
SYNGR1	88.6611	2.61e-02
PNRC1	88.6564	2.61e-02
ADAMTS3	88.6506	2.62e-02
CD1C	88.6441	2.62e-02
SUB1	88.6384	2.62e-02
HSF5	88.6373	2.62e-02
LMO3	88.6372	2.62e-02
YME1L1	88.6359	2.62e-02
FKBP1A	88.6338	2.63e-02
DMWD	88.6324	2.63e-02
ABLIM1	88.6302	2.63e-02
IFT43	88.6275	2.63e-02
RAD51C	88.6258	2.63e-02
MED13L	88.6245	2.63e-02
NAE1	88.6232	2.63e-02
PIEZO2	88.6224	2.63e-02
C16orf58	88.6198	2.63e-02
MCL1	88.6177	2.63e-02
DOCK8	88.6147	2.64e-02
WASL	88.6057	2.64e-02
NME6	88.5946	2.65e-02
CNDP2	88.5937	2.65e-02
ZNF823	88.5873	2.65e-02
NTN1	88.5869	2.65e-02
EIF4E	88.5823	2.65e-02
SLFN5	88.5816	2.65e-02
DLX1	88.5815	2.65e-02
CAPN3	88.5785	2.65e-02
SNX10	88.573	2.66e-02
ADIPOR1	88.5684	2.66e-02
GSDMD	88.5655	2.66e-02
ZBTB32	88.5602	2.66e-02
ASAP3	88.5582	2.66e-02
59718	88.5515	2.66e-02
UBE2W	88.55	2.66e-02
DACH1	88.5466	2.66e-02
KIR3DL3	88.5452	2.66e-02
NXN	88.5423	2.67e-02
CKAP2	88.5353	2.67e-02
CCDC91	88.5333	2.67e-02
BTBD7	88.5332	2.67e-02
NUDT21	88.5312	2.67e-02
CHCHD7	88.5302	2.67e-02
RPH3AL	88.5286	2.67e-02
TMEM108	88.5155	2.68e-02
FBXO39	88.5045	2.69e-02
IP6K2	88.5013	2.69e-02
HDAC2	88.4987	2.69e-02
ADNP	88.4959	2.69e-02
STARD10	88.4929	2.69e-02
KIAA1407	88.4886	2.69e-02
ARHGEF16	88.4835	2.70e-02
ISM2	88.4825	2.70e-02
VSIG4	88.4785	2.70e-02
CEP95	88.4783	2.70e-02
CACNA2D3	88.4749	2.70e-02
ADD2	88.4654	2.70e-02
KIR3DL1	88.4536	2.71e-02
CYB5R2	88.4482	2.71e-02
RAD51C	88.4481	2.71e-02
BFAR	88.4439	2.72e-02
DHX33	88.4393	2.72e-02
ERCC4	88.4384	2.72e-02
MPP3	88.4378	2.72e-02
SPN	88.4353	2.72e-02
SATB1	88.432	2.72e-02
ZNF236	88.4305	2.72e-02
SAFB2	88.4292	2.72e-02
CD36	88.4247	2.73e-02
GPM6A	88.4227	2.73e-02
AMHR2	88.4092	2.73e-02
RASA1	88.3983	2.74e-02
CLK1	88.3959	2.74e-02
GLIPR1L1	88.3903	2.74e-02
CASP8	88.3886	2.74e-02
PRPF19	88.3883	2.74e-02
CASC4	88.3861	2.74e-02
FGF12	88.3859	2.74e-02
MLLT10	88.3846	2.75e-02
TAF1C	88.376	2.75e-02
AKT1S1	88.3756	2.75e-02
CCT7	88.3754	2.75e-02
ZNF19	88.3661	2.75e-02
TMC4	88.3655	2.75e-02
KIAA1328	88.3612	2.76e-02
FOLR1	88.3434	2.77e-02
RPP40	88.3404	2.77e-02
FBXL13	88.3404	2.77e-02
SUPT3H	88.3392	2.77e-02
GPRC5B	88.3385	2.77e-02
CNR1	88.323	2.78e-02
TACC3	88.3223	2.78e-02
ZNF707	88.3138	2.78e-02
ZNF568	88.313	2.78e-02
ERCC2	88.3114	2.78e-02
HBG2	88.311	2.78e-02
HAUS4	88.3109	2.78e-02
GNGT1	88.3089	2.78e-02
CKAP4	88.3081	2.78e-02
SMAP2	88.306	2.78e-02
ACTR8	88.3045	2.79e-02
AKT2	88.2971	2.79e-02
ZNF611	88.2866	2.79e-02
MYO3B	88.2815	2.80e-02
HTN3	88.2813	2.80e-02
MUS81	88.2794	2.80e-02
LMLN	88.279	2.80e-02
SGCA	88.2758	2.80e-02
BTBD3	88.2734	2.80e-02
NMT1	88.26	2.81e-02
SAFB2	88.2559	2.81e-02
NPSR1	88.2556	2.81e-02
NBPF3	88.2531	2.81e-02
FEM1C	88.2506	2.81e-02
ROMO1	88.2466	2.81e-02
ARL14EP	88.2438	2.82e-02
TCF7	88.2432	2.82e-02
53668	88.2393	2.82e-02
SOX5	88.2353	2.82e-02
MOK	88.2342	2.82e-02
OCIAD1	88.2248	2.83e-02
SEH1L	88.2236	2.83e-02
MYO16	88.2235	2.83e-02
HLA-G	88.2224	2.83e-02
FAM188A	88.2209	2.83e-02
SAE1	88.2199	2.83e-02
PIK3C2G	88.2156	2.83e-02
C17orf64	88.2134	2.83e-02
CIT	88.2085	2.83e-02
TAC4	88.2011	2.84e-02
CHTF18	88.1956	2.84e-02
FBXO15	88.1947	2.84e-02
LMAN2L	88.1886	2.84e-02
UQCRH	88.1814	2.85e-02
VPS8	88.1771	2.85e-02
MOB1B	88.1764	2.85e-02
ARPC5	88.1713	2.85e-02
TMED2	88.171	2.85e-02
PLOD1	88.171	2.85e-02
RAI14	88.1678	2.85e-02
OTUD4	88.1634	2.86e-02
SUV39H2	88.1615	2.86e-02
TMEM182	88.1585	2.86e-02
SYF2	88.155	2.86e-02
OAZ3	88.1546	2.86e-02
ZNF586	88.1482	2.86e-02
HLA-A	88.144	2.87e-02
ARHGAP36	88.1357	2.87e-02
IGKV2-40	88.1354	2.87e-02
DHRSX	88.1198	2.88e-02
PDE2A	88.118	2.88e-02
AKT2	88.1095	2.88e-02
DAXX	88.1092	2.88e-02
SLAMF6	88.109	2.88e-02
ALDH3A2	88.1069	2.88e-02
USP38	88.1062	2.88e-02
BAIAP2	88.0969	2.89e-02
PNOC	88.0955	2.89e-02
PDE8A	88.094	2.89e-02
TFEB	88.093	2.89e-02
UBE2W	88.0861	2.89e-02
VASH2	88.0852	2.89e-02
DMPK	88.0824	2.90e-02
ZNF585B	88.0806	2.90e-02
SPEG	88.0797	2.90e-02
BRE	88.0767	2.90e-02
DUSP13	88.0736	2.90e-02
CCDC114	88.0695	2.90e-02
PEX5	88.0679	2.90e-02
C7orf31	88.0613	2.91e-02
CLIP4	88.0596	2.91e-02
GALK2	88.0579	2.91e-02
PAX6	88.0552	2.91e-02
TNFRSF10C	88.0511	2.91e-02
ZNF227	88.0502	2.91e-02
ALG9	88.0482	2.91e-02
FARP1	88.0401	2.92e-02
CTSC	88.0355	2.92e-02
SLC20A1	88.0353	2.92e-02
ARRDC1	88.0348	2.92e-02
ERMN	88.0329	2.92e-02
UBE2D2	88.032	2.92e-02
ALDH7A1	88.0284	2.92e-02
PAFAH1B3	88.0267	2.92e-02
HLA-A	88.0243	2.93e-02
RPL28	88.023	2.93e-02
ANGPT1	88.02	2.93e-02
CALB2	88.0194	2.93e-02
NONO	88.0186	2.93e-02
MAP2K3	88.0163	2.93e-02
PCID2	88.0134	2.93e-02
CAPS2	88.0119	2.93e-02
BTBD3	88.0103	2.93e-02
RAB18	88.0099	2.93e-02
C17orf80	88.007	2.93e-02
TOP1MT	88.0067	2.93e-02
PTK2	87.9924	2.94e-02
PLOD2	87.9904	2.94e-02
PZP	87.987	2.94e-02
PBRM1	87.9762	2.95e-02
HIPK4	87.9762	2.95e-02
CAMTA1	87.9662	2.95e-02
RASA4B	87.9638	2.96e-02
TMEM255B	87.962	2.96e-02
SNCAIP	87.9591	2.96e-02
HPGD	87.9579	2.96e-02
SLFN11	87.9563	2.96e-02
PPP1R12A	87.9514	2.96e-02
ASB8	87.9496	2.96e-02
RBPJL	87.9442	2.97e-02
NTF3	87.9433	2.97e-02
SPACA5B	87.9427	2.97e-02
ISOC2	87.9385	2.97e-02
LYRM5	87.935	2.97e-02
DDX39B	87.925	2.98e-02
GABRB3	87.9225	2.98e-02
FBXO3	87.9202	2.98e-02
RASGRP3	87.9192	2.98e-02
CAPNS1	87.9189	2.98e-02
MGAT4A	87.9104	2.98e-02
CTU2	87.9093	2.98e-02
TBC1D10A	87.9054	2.98e-02
FOLR2	87.9019	2.99e-02
ADCY9	87.8976	2.99e-02
PTPN23	87.896	2.99e-02
AICDA	87.873	3.00e-02
GTF2E1	87.8721	3.00e-02
HMOX2	87.8661	3.00e-02
MPL	87.8633	3.01e-02
TMEM123	87.863	3.01e-02
TRIP11	87.8619	3.01e-02
MDFIC	87.8611	3.01e-02
TM2D1	87.8611	3.01e-02
PXN	87.8576	3.01e-02
SPIDR	87.854	3.01e-02
TRBV6-6	87.8477	3.01e-02
PFKM	87.8461	3.01e-02
LRP8	87.8433	3.02e-02
P2RY2	87.8374	3.02e-02
ETS1	87.8318	3.03e-02
CADPS	87.8314	3.03e-02
TIA1	87.8298	3.03e-02
LCE1C	87.823	3.03e-02
ADCY10	87.8229	3.03e-02
AKAP13	87.8166	3.03e-02
SUN3	87.8	3.04e-02
FEM1B	87.7981	3.04e-02
PHF8	87.7929	3.05e-02
PAPOLA	87.7928	3.05e-02
TSN	87.7922	3.05e-02
LAIR1	87.7919	3.05e-02
HBP1	87.7899	3.05e-02
CFI	87.7866	3.05e-02
PMS2	87.7857	3.05e-02
MGAT4C	87.7845	3.05e-02
VARS2	87.7823	3.05e-02
IQCE	87.7796	3.05e-02
FGD6	87.7776	3.05e-02
NSUN4	87.7712	3.06e-02
MYO1B	87.771	3.06e-02
WHSC1L1	87.7685	3.06e-02
CHST2	87.7663	3.06e-02
74753	87.7632	3.06e-02
IRF3	87.7503	3.07e-02
ARNTL	87.7499	3.07e-02
MARK3	87.7477	3.07e-02
TMEM59	87.7475	3.07e-02
FOXP3	87.7449	3.07e-02
MAPKAPK5	87.7444	3.07e-02
ANO10	87.7419	3.07e-02
COPS2	87.7369	3.07e-02
DLGAP4	87.73	3.08e-02
KIR2DS2	87.7296	3.08e-02
FAM122B	87.7288	3.08e-02
PGA3	87.7277	3.08e-02
PARPBP	87.7235	3.08e-02
BIN2	87.7199	3.08e-02
YJEFN3	87.719	3.08e-02
TRIP4	87.718	3.08e-02
ANKRD63	87.7138	3.09e-02
GALNT16	87.713	3.09e-02
GPANK1	87.712	3.09e-02
ROMO1	87.7073	3.09e-02
AMY1B	87.7072	3.09e-02
POLRMT	87.7056	3.09e-02
BTN3A3	87.7039	3.09e-02
FLOT1	87.6998	3.09e-02
TMEM253	87.6962	3.09e-02
UBTF	87.6962	3.09e-02
HFE	87.6909	3.10e-02
HEATR2	87.6906	3.10e-02
DGKA	87.6891	3.10e-02
SLC19A3	87.6866	3.10e-02
EPN2	87.6847	3.10e-02
ASB10	87.6829	3.10e-02
C19orf33	87.6822	3.10e-02
THYN1	87.6751	3.10e-02
ACYP2	87.674	3.11e-02
TRIM4	87.665	3.11e-02
CMAS	87.6633	3.11e-02
HERC4	87.6627	3.11e-02
IREB2	87.6597	3.11e-02
TMEM184A	87.6569	3.11e-02
VASH2	87.6555	3.11e-02
BTNL3	87.6552	3.11e-02
NBN	87.6544	3.12e-02
RHCE	87.6523	3.12e-02
SLC38A8	87.6429	3.12e-02
MRPS2	87.6413	3.12e-02
DCP2	87.6386	3.12e-02
FRMD4B	87.6363	3.12e-02
VPS41	87.6341	3.13e-02
TMEM176A	87.6323	3.13e-02
CCDC85C	87.6317	3.13e-02
KDELR1	87.6316	3.13e-02
HHAT	87.6292	3.13e-02
PTBP1	87.6289	3.13e-02
PMEPA1	87.6268	3.13e-02
TPD52L1	87.6236	3.13e-02
IGKV3D-20	87.6162	3.13e-02
GGA2	87.6125	3.14e-02
POLD2	87.6122	3.14e-02
ZMYND8	87.6112	3.14e-02
TCTN3	87.61	3.14e-02
GBGT1	87.6087	3.14e-02
EPHA7	87.604	3.14e-02
UBE2J2	87.6035	3.14e-02
FBXO44	87.6014	3.14e-02
MIA	87.5961	3.14e-02
ELP2	87.5956	3.14e-02
IRS2	87.5947	3.15e-02
ZSCAN2	87.5922	3.15e-02
DMAP1	87.5874	3.15e-02
SCOC	87.5862	3.15e-02
DEAF1	87.5855	3.15e-02
XRCC4	87.585	3.15e-02
CSF3	87.5732	3.16e-02
LGMN	87.5704	3.16e-02
SPINK1	87.5696	3.16e-02
C11orf1	87.5672	3.16e-02
DDX23	87.5652	3.16e-02
ANAPC2	87.5612	3.16e-02
UBL7	87.5562	3.16e-02
STRADA	87.5537	3.17e-02
SLC35A3	87.5529	3.17e-02
HLTF	87.5494	3.17e-02
ERBB3	87.5494	3.17e-02
EPN3	87.5439	3.17e-02
RHCE	87.5409	3.17e-02
C16orf91	87.5392	3.17e-02
BAG6	87.5391	3.17e-02
ANXA8L1	87.5313	3.18e-02
EIF4E2	87.5291	3.18e-02
EVA1C	87.5255	3.18e-02
CCDC108	87.5154	3.18e-02
GABARAPL2	87.5148	3.19e-02
CLEC4C	87.5025	3.19e-02
TMPO	87.4936	3.20e-02
AFF1	87.4936	3.20e-02
PITPNA	87.4913	3.20e-02
GPRC5B	87.4891	3.20e-02
INPP5A	87.4879	3.20e-02
BCO2	87.4859	3.20e-02
SP140L	87.4834	3.20e-02
FCAR	87.4828	3.20e-02
KCTD7	87.4805	3.20e-02
DUSP13	87.4778	3.20e-02
EDEM1	87.4776	3.20e-02
TBCB	87.4739	3.21e-02
RASL10A	87.4709	3.21e-02
LRMP	87.4702	3.21e-02
CCNL2	87.4701	3.21e-02
PROSC	87.4601	3.21e-02
IZUMO1R	87.4571	3.21e-02
OR1N2	87.4532	3.22e-02
HERPUD1	87.4525	3.22e-02
BEX5	87.4521	3.22e-02
FBXL8	87.4485	3.22e-02
AGTPBP1	87.4482	3.22e-02
ATP8A2	87.4431	3.23e-02
ZFP82	87.4384	3.23e-02
ESPNL	87.4341	3.23e-02
DDX27	87.4339	3.23e-02
ARPP21	87.4335	3.23e-02
GAS8	87.4334	3.23e-02
RAB17	87.4313	3.23e-02
KDM1A	87.424	3.24e-02
TBC1D31	87.4204	3.24e-02
CLDN7	87.4202	3.24e-02
PLB1	87.4099	3.24e-02
DMKN	87.4093	3.24e-02
CAPZB	87.4042	3.25e-02
CHRM5	87.4036	3.25e-02
ELMO1	87.4006	3.25e-02
AGTPBP1	87.3959	3.25e-02
UBE2L6	87.3901	3.25e-02
LDHA	87.39	3.25e-02
WASH4P	87.3893	3.25e-02
GLYR1	87.3843	3.26e-02
C1QTNF4	87.3792	3.26e-02
SLC11A2	87.3787	3.26e-02
ICE2	87.3713	3.26e-02
ERCC1	87.3668	3.26e-02
BCS1L	87.3616	3.27e-02
ACVR1	87.3523	3.27e-02
LIPA	87.3509	3.27e-02
PLD3	87.3501	3.27e-02
MPC1	87.3453	3.27e-02
FYB	87.345	3.28e-02
LSM2	87.3445	3.28e-02
CNTNAP4	87.3428	3.28e-02
SS18	87.3415	3.28e-02
ZNF236	87.3392	3.28e-02
C9orf91	87.3314	3.28e-02
MICAL2	87.3308	3.28e-02
CDK11B	87.3217	3.29e-02
RASGRP1	87.3186	3.29e-02
CCDC120	87.3136	3.29e-02
NYX	87.3095	3.29e-02
TAX1BP1	87.3094	3.29e-02
GNGT2	87.3023	3.30e-02
MYO7A	87.3005	3.30e-02
SLC39A7	87.2934	3.30e-02
ZNF417	87.2932	3.30e-02
TPM4	87.2921	3.30e-02
OBSL1	87.2918	3.30e-02
NRAP	87.2902	3.30e-02
LILRA3	87.2804	3.31e-02
ACO1	87.2791	3.31e-02
OR7D2	87.2751	3.31e-02
RUVBL2	87.2694	3.31e-02
ATP5SL	87.2665	3.31e-02
CBWD5	87.262	3.32e-02
SORBS2	87.2599	3.32e-02
PLLP	87.2579	3.32e-02
COG3	87.252	3.32e-02
GTF2H4	87.2514	3.32e-02
YIF1A	87.2509	3.32e-02
SPEF2	87.2504	3.32e-02
RAPSN	87.2502	3.32e-02
FAM71F1	87.2489	3.32e-02
PTPN6	87.2462	3.32e-02
WIPI1	87.2453	3.32e-02
PEG3	87.2441	3.33e-02
BZW1	87.233	3.33e-02
DGKQ	87.2309	3.33e-02
PRR4	87.2138	3.34e-02
TRPV4	87.2136	3.34e-02
OCLN	87.2132	3.34e-02
OR8B4	87.2111	3.34e-02
C22orf15	87.2024	3.35e-02
TM7SF2	87.2016	3.35e-02
EIF5	87.2002	3.35e-02
AIPL1	87.1973	3.35e-02
YME1L1	87.1938	3.36e-02
DCST2	87.192	3.36e-02
ACTN1	87.1903	3.36e-02
PIK3C3	87.1854	3.36e-02
CDH9	87.1754	3.36e-02
OR11A1	87.174	3.37e-02
DNAAF3	87.1689	3.37e-02
IGLV3-27	87.1661	3.37e-02
C2orf81	87.1643	3.37e-02
MED22	87.1595	3.37e-02
VWA3B	87.159	3.37e-02
YIPF4	87.1548	3.38e-02
SHISA3	87.1472	3.38e-02
GPM6A	87.1466	3.38e-02
POLR2E	87.1371	3.38e-02
IGHV3-73	87.1345	3.39e-02
LINGO1	87.1333	3.39e-02
SLCO2A1	87.1299	3.39e-02
UBA2	87.1297	3.39e-02
S100A2	87.1249	3.39e-02
NAIP	87.1197	3.39e-02
GABRA4	87.1173	3.39e-02
LYPLA1	87.1148	3.40e-02
C2orf81	87.1119	3.40e-02
AKNA	87.1072	3.40e-02
TVP23A	87.1064	3.40e-02
NDUFAF3	87.1031	3.40e-02
GIMAP5	87.1008	3.40e-02
DUSP13	87.099	3.40e-02
OSCAR	87.0977	3.40e-02
VIT	87.0939	3.41e-02
CCDC173	87.0879	3.41e-02
SLC38A1	87.072	3.42e-02
CNTNAP4	87.0614	3.42e-02
HBD	87.0607	3.42e-02
PPP1R11	87.057	3.42e-02
PHLDA1	87.0484	3.43e-02
HMCN1	87.0473	3.43e-02
IPO5	87.0468	3.43e-02
OAS2	87.0462	3.43e-02
ITSN1	87.0438	3.43e-02
ICAM2	87.0432	3.43e-02
CARF	87.0431	3.43e-02
RGS12	87.0396	3.43e-02
SVOP	87.0382	3.43e-02
FOLH1	87.0376	3.43e-02
NLRC5	87.037	3.43e-02
HDHD1	87.0363	3.43e-02
RPE	87.035	3.44e-02
ETV1	87.034	3.44e-02
ANK2	87.0331	3.44e-02
CYB561D1	87.0314	3.44e-02
TCF4	87.031	3.44e-02
THG1L	87.0288	3.44e-02
BAG6	87.0266	3.44e-02
CR1	87.0239	3.44e-02
MAK	87.0188	3.44e-02
GMPPA	87.0178	3.44e-02
TSEN34	87.0115	3.45e-02
SLC44A1	87.0103	3.45e-02
TARS	87.0098	3.45e-02
AP2A2	87.0039	3.45e-02
SAMD13	87.0003	3.45e-02
RAP1GDS1	86.9997	3.45e-02
CACNA1G	86.9984	3.45e-02
CCDC149	86.9966	3.45e-02
FOSB	86.9964	3.45e-02
CPNE4	86.9944	3.46e-02
KCNE4	86.9917	3.46e-02
OGFOD2	86.9905	3.46e-02
MADD	86.9874	3.46e-02
OPRD1	86.9855	3.46e-02
FAM92A1	86.9837	3.47e-02
THRAP3	86.9801	3.47e-02
TMEM220	86.9774	3.47e-02
KRT23	86.9731	3.47e-02
SRSF2	86.9721	3.47e-02
PTCD3	86.9687	3.47e-02
LAIR1	86.9675	3.47e-02
VSNL1	86.964	3.48e-02
SLC39A10	86.9596	3.48e-02
SPATS2L	86.9582	3.48e-02
MCMBP	86.9548	3.48e-02
POR	86.9533	3.48e-02
UBR5	86.9527	3.48e-02
PRRG2	86.952	3.48e-02
ASB7	86.9477	3.48e-02
ZNF227	86.9435	3.49e-02
HLA-F	86.9382	3.49e-02
C10orf32	86.9357	3.49e-02
NPAS2	86.9223	3.50e-02
HLA-DMB	86.9222	3.50e-02
HOXB3	86.9198	3.50e-02
LY6G5B	86.917	3.50e-02
SMCO2	86.9144	3.50e-02
PHTF2	86.909	3.50e-02
ALDH4A1	86.9088	3.50e-02
SYNPO	86.907	3.50e-02
SORBS2	86.8983	3.51e-02
FARP1	86.8913	3.51e-02
CTSD	86.8854	3.51e-02
ADRB3	86.8775	3.52e-02
DHTKD1	86.8763	3.52e-02
UBE2K	86.8755	3.52e-02
PWP1	86.8735	3.52e-02
CBX4	86.8707	3.52e-02
FLT3	86.8679	3.52e-02
CCDC74B	86.8578	3.53e-02
TRDN	86.8493	3.53e-02
HEXA	86.8418	3.54e-02
SNX31	86.8411	3.54e-02
AP3D1	86.8345	3.54e-02
SLC35A1	86.8285	3.54e-02
SCG5	86.8244	3.55e-02
OR2B3	86.8237	3.55e-02
ZNF559	86.8216	3.55e-02
C7orf26	86.8134	3.56e-02
MRO	86.813	3.56e-02
PPT2	86.8067	3.56e-02
DCTN2	86.8056	3.56e-02
AS3MT	86.8051	3.56e-02
UBR7	86.8018	3.56e-02
DMKN	86.7994	3.56e-02
DYSF	86.7952	3.56e-02
CTNNAL1	86.7907	3.57e-02
B4GALNT3	86.7889	3.57e-02
CDCP1	86.7799	3.57e-02
EPHA10	86.7793	3.57e-02
EDAR	86.7781	3.57e-02
TEX2	86.7779	3.57e-02
NPEPPS	86.7739	3.58e-02
FBXL12	86.7688	3.58e-02
ERN1	86.7678	3.58e-02
FASTKD5	86.7627	3.58e-02
DSG1	86.7614	3.58e-02
RPSAP58	86.7583	3.58e-02
ZNF226	86.751	3.59e-02
SMN2	86.7508	3.59e-02
GALNT1	86.749	3.59e-02
MTSS1	86.7479	3.59e-02
LEPREL4	86.7477	3.59e-02
FEZ2	86.7471	3.59e-02
OR3A1	86.7442	3.59e-02
POLI	86.7437	3.59e-02
TRIM39	86.7383	3.59e-02
RAB3IL1	86.7326	3.60e-02
CAMK2N2	86.7323	3.60e-02
TAOK3	86.7292	3.60e-02
PROSER3	86.7272	3.60e-02
CASP8	86.722	3.60e-02
VRK1	86.7195	3.60e-02
TPGS2	86.7186	3.60e-02
PDZD11	86.718	3.60e-02
CDK2	86.715	3.60e-02
AREL1	86.7103	3.61e-02
DDR1	86.707	3.61e-02
CLUL1	86.7032	3.61e-02
SLC14A2	86.7012	3.61e-02
CHST12	86.7004	3.61e-02
KLF4	86.6989	3.61e-02
KIAA0319	86.6985	3.61e-02
HDLBP	86.6962	3.61e-02
GON4L	86.6952	3.61e-02
FAM3D	86.6944	3.62e-02
MSH5	86.6903	3.62e-02
TAF2	86.6877	3.62e-02
SLC44A1	86.6816	3.63e-02
NEBL	86.6791	3.63e-02
RAD51AP1	86.6753	3.63e-02
RAB24	86.6749	3.63e-02
YY2	86.6725	3.63e-02
COPA	86.6707	3.63e-02
RARB	86.6707	3.63e-02
GPS2	86.6699	3.63e-02
RAMP1	86.6669	3.63e-02
PKLR	86.6666	3.63e-02
MPP7	86.6657	3.63e-02
DNAJC7	86.6653	3.63e-02
CD33	86.6633	3.64e-02
MACF1	86.6629	3.64e-02
NELFE	86.6628	3.64e-02
AQP2	86.66	3.64e-02
SSC5D	86.6598	3.64e-02
C14orf105	86.6593	3.64e-02
TRNT1	86.6579	3.64e-02
CYLC2	86.6563	3.64e-02
SLC2A11	86.649	3.64e-02
SMARCA2	86.648	3.64e-02
GPM6A	86.6426	3.65e-02
COX4I1	86.6419	3.65e-02
ZC3H14	86.639	3.65e-02
PPFIA3	86.6381	3.65e-02
GAREML	86.638	3.65e-02
AK6	86.636	3.65e-02
CT45A10	86.6353	3.65e-02
KCTD10	86.6311	3.65e-02
VCL	86.6293	3.65e-02
PGAP2	86.6235	3.66e-02
FYCO1	86.6144	3.66e-02
STRADA	86.6071	3.66e-02
GLYAT	86.6061	3.66e-02
SPATA18	86.6039	3.67e-02
TRIM24	86.6025	3.67e-02
CDH2	86.6024	3.67e-02
DGCR6	86.6024	3.67e-02
MMP8	86.6001	3.67e-02
NDUFA10	86.6	3.67e-02
KRTAP2-3	86.5958	3.67e-02
ACOT7	86.5927	3.67e-02
DUSP23	86.5847	3.68e-02
TREX2	86.5809	3.68e-02
LRRC23	86.5763	3.68e-02
CRK	86.5759	3.68e-02
CDC14B	86.5752	3.68e-02
38131	86.5716	3.68e-02
TOR2A	86.569	3.68e-02
ARR3	86.5644	3.69e-02
TMEM213	86.5623	3.69e-02
RUFY2	86.5595	3.69e-02
SLC22A18	86.5586	3.69e-02
EPHA4	86.5579	3.69e-02
PLIN3	86.5447	3.70e-02
SF3B2	86.5351	3.70e-02
AKAP13	86.5347	3.71e-02
AKT2	86.5344	3.71e-02
SLC12A4	86.5326	3.71e-02
EIF4E	86.53	3.71e-02
TPD52	86.5288	3.71e-02
MPDU1	86.5253	3.71e-02
TSEN34	86.5223	3.71e-02
90692	86.5202	3.71e-02
ELMO1	86.5199	3.71e-02
UBE3B	86.5163	3.71e-02
ABCF1	86.5122	3.72e-02
SHCBP1	86.4957	3.72e-02
ICOS	86.4938	3.73e-02
APBA2	86.4903	3.73e-02
RBMS1	86.4733	3.74e-02
PACRGL	86.4659	3.74e-02
HECTD2	86.4588	3.74e-02
GXYLT1	86.4568	3.74e-02
EEF1D	86.455	3.75e-02
CELSR1	86.4503	3.75e-02
CALHM3	86.4497	3.75e-02
BBX	86.4488	3.75e-02
PAXBP1	86.4485	3.75e-02
AP2B1	86.446	3.75e-02
DTNA	86.4454	3.75e-02
BEGAIN	86.4405	3.75e-02
CPSF7	86.4395	3.75e-02
PLAT	86.4316	3.76e-02
CTSB	86.4273	3.76e-02
ODAM	86.4238	3.76e-02
KAT5	86.4232	3.76e-02
DDHD2	86.4212	3.76e-02
C15orf43	86.4209	3.76e-02
CMTM3	86.4169	3.76e-02
SLC9A3R2	86.4153	3.76e-02
NEK9	86.4106	3.77e-02
NEU1	86.4098	3.77e-02
GPM6A	86.4095	3.77e-02
TBC1D8B	86.4016	3.78e-02
GP6	86.4011	3.78e-02
LIN37	86.3991	3.78e-02
ABHD1	86.3979	3.78e-02
FCN3	86.3976	3.78e-02
BMX	86.393	3.78e-02
CNN2	86.3908	3.78e-02
MACROD1	86.3906	3.78e-02
SH3GL1	86.3869	3.78e-02
GANAB	86.3846	3.79e-02
ABR	86.3842	3.79e-02
RNF19A	86.3814	3.79e-02
NOTCH2NL	86.3787	3.79e-02
NPEPPS	86.3758	3.79e-02
RSPH3	86.3725	3.79e-02
SV2A	86.3711	3.79e-02
HLA-C	86.3675	3.79e-02
CLN3	86.3663	3.79e-02
SULT1A2	86.3581	3.80e-02
IFI16	86.358	3.80e-02
ZNF583	86.3535	3.80e-02
SHKBP1	86.3534	3.80e-02
STK11IP	86.3522	3.80e-02
FSTL3	86.3515	3.80e-02
BMPR1B	86.3498	3.80e-02
ACAD10	86.3495	3.80e-02
KIR2DS2	86.3485	3.80e-02
ADNP	86.3373	3.81e-02
MEGF11	86.3371	3.81e-02
SFTA2	86.3356	3.81e-02
IL21	86.3332	3.81e-02
TXNL4A	86.3302	3.81e-02
NUB1	86.3256	3.81e-02
DFFB	86.3247	3.82e-02
POLI	86.3182	3.82e-02
NUTM2A	86.3147	3.82e-02
TMEM87A	86.3136	3.82e-02
PCDHGC4	86.3062	3.82e-02
JAM3	86.3039	3.83e-02
G6PD	86.3029	3.83e-02
DUSP1	86.2951	3.83e-02
LILRB3	86.2948	3.84e-02
ROBO1	86.2917	3.84e-02
IRX5	86.2849	3.84e-02
ZNF430	86.2795	3.84e-02
NFKBIL1	86.2787	3.84e-02
OR2H2	86.2785	3.84e-02
MSH5	86.2757	3.84e-02
TYROBP	86.2727	3.85e-02
RUNX1	86.2727	3.85e-02
TMEM115	86.2694	3.85e-02
GABBR1	86.2634	3.85e-02
SPAG7	86.2612	3.85e-02
SLC6A13	86.2603	3.85e-02
SETD1B	86.2556	3.85e-02
KIAA1456	86.2514	3.86e-02
FOXRED2	86.2512	3.86e-02
C6orf10	86.2493	3.86e-02
GAD1	86.2417	3.86e-02
ANKRD44	86.2394	3.86e-02
APOBEC3H	86.2391	3.86e-02
RPS6KB2	86.2377	3.86e-02
WNT8A	86.2367	3.86e-02
FAM178B	86.2352	3.86e-02
CNTN4	86.2348	3.87e-02
MNX1	86.2324	3.87e-02
EFR3B	86.2304	3.87e-02
ROGDI	86.2292	3.87e-02
FLOT1	86.2266	3.87e-02
HLA-A	86.2265	3.87e-02
RIMS1	86.2262	3.87e-02
MS4A14	86.2228	3.87e-02
CD47	86.2202	3.87e-02
STARD9	86.2177	3.87e-02
CPB2	86.2111	3.88e-02
LMNA	86.2089	3.88e-02
MGEA5	86.205	3.88e-02
XPO6	86.1999	3.88e-02
LSM4	86.1997	3.88e-02
CORO1C	86.1981	3.88e-02
C1orf109	86.1978	3.88e-02
KDM4A	86.1974	3.88e-02
HLA-DOA	86.1924	3.89e-02
TBC1D29	86.1919	3.89e-02
MYO9A	86.1893	3.89e-02
SLC25A21	86.1892	3.89e-02
ISLR2	86.1885	3.89e-02
NPTN	86.1801	3.90e-02
DTX2	86.1791	3.90e-02
FHL3	86.1745	3.90e-02
C3orf14	86.168	3.90e-02
TMEM184A	86.1644	3.91e-02
INPP4B	86.1641	3.91e-02
TMEM59L	86.1622	3.91e-02
CCDC39	86.1617	3.91e-02
NTRK3	86.1603	3.91e-02
48215	86.157	3.91e-02
LTK	86.1555	3.91e-02
CABYR	86.1554	3.91e-02
CCDC58	86.1511	3.91e-02
GTF2H3	86.148	3.91e-02
ZNF197	86.147	3.91e-02
TRAC	86.1465	3.91e-02
DYNAP	86.1464	3.91e-02
TOM1L2	86.1332	3.92e-02
C9orf117	86.1331	3.92e-02
TNFRSF11B	86.1318	3.92e-02
NUP37	86.1226	3.93e-02
APITD1	86.1203	3.93e-02
COL10A1	86.1179	3.93e-02
SHFM1	86.1162	3.93e-02
CD200	86.1153	3.93e-02
HCLS1	86.1118	3.93e-02
SLC1A1	86.1081	3.93e-02
COQ4	86.1066	3.93e-02
AMT	86.1059	3.93e-02
SCAMP5	86.104	3.94e-02
MARCKSL1	86.1019	3.94e-02
APELA	86.101	3.94e-02
LGALS9	86.0961	3.94e-02
TMCO1	86.0912	3.94e-02
PRAMEF8	86.0892	3.94e-02
CMTM1	86.0888	3.94e-02
CLTA	86.0886	3.94e-02
AGPAT1	86.0854	3.94e-02
QPRT	86.0824	3.95e-02
ZC3H14	86.0784	3.95e-02
BDNF	86.0783	3.95e-02
ERBB4	86.0757	3.95e-02
SLC35C2	86.0714	3.96e-02
TSEN2	86.0671	3.96e-02
OR1A1	86.0667	3.96e-02
PARP10	86.0657	3.96e-02
RANGRF	86.0622	3.96e-02
ADH6	86.0595	3.96e-02
MAMSTR	86.0587	3.96e-02
CLPTM1L	86.0538	3.97e-02
C5orf24	86.0513	3.97e-02
NDUFA11	86.0503	3.97e-02
SPOCD1	86.0487	3.97e-02
PIK3CD	86.0472	3.97e-02
RHNO1	86.0419	3.97e-02
LRCH1	86.0397	3.97e-02
PPIG	86.0347	3.98e-02
LTBR	86.029	3.98e-02
SCGB1C2	86.0241	3.98e-02
AK6	86.0223	3.98e-02
C9orf3	86.0178	3.98e-02
GOLGA4	86.0149	3.99e-02
THOC3	86.0146	3.99e-02
ZNF682	86.013	3.99e-02
RBBP7	86.0084	3.99e-02
NKIRAS1	86.006	3.99e-02
UBE2W	86.0054	3.99e-02
UBE2W	86.0054	3.99e-02
UBE2W	86.0054	3.99e-02
IL37	86.0025	3.99e-02
EPB41L3	86.0011	3.99e-02
PPP4R1	85.9993	3.99e-02
ALKBH2	85.9993	3.99e-02
GALNT13	85.9986	3.99e-02
CLEC19A	85.9962	3.99e-02
NXF2	85.9926	4.00e-02
NR2F2	85.99	4.00e-02
HNRNPA1	85.9888	4.00e-02
DENND3	85.9874	4.00e-02
RSL24D1	85.987	4.00e-02
SLC6A14	85.9854	4.00e-02
DUX4L7	85.9851	4.00e-02
AMDHD2	85.9849	4.00e-02
OLA1	85.9847	4.00e-02
CLSTN2	85.9819	4.00e-02
NUTM2G	85.9813	4.00e-02
DSC1	85.9809	4.00e-02
ARL16	85.9747	4.01e-02
ECHS1	85.9735	4.01e-02
AUH	85.9718	4.01e-02
FGA	85.9717	4.01e-02
KDM8	85.9713	4.01e-02
GEMIN7	85.9674	4.01e-02
CCDC18	85.9649	4.02e-02
CDKN2C	85.9621	4.02e-02
S100A14	85.9595	4.02e-02
ZMYND11	85.9575	4.02e-02
PITPNA	85.9478	4.02e-02
LST1	85.9457	4.02e-02
PDIA5	85.9392	4.03e-02
TBX6	85.9375	4.03e-02
LGSN	85.9371	4.03e-02
UBE2Z	85.9317	4.03e-02
TTLL9	85.9309	4.03e-02
HOXA3	85.9307	4.03e-02
IGKV2-28	85.9294	4.03e-02
WSB1	85.9237	4.04e-02
ZNF207	85.9219	4.04e-02
ZIC4	85.9213	4.04e-02
CCNG2	85.9155	4.04e-02
TJAP1	85.9135	4.04e-02
CNGA1	85.9132	4.04e-02
KRTAP4-2	85.9078	4.04e-02
UBE2Q2	85.9064	4.04e-02
MYLK	85.9036	4.05e-02
HPGD	85.9036	4.05e-02
TIGIT	85.8991	4.05e-02
ZNF701	85.8986	4.05e-02
NMBR	85.8962	4.05e-02
GALNT16	85.8946	4.05e-02
IGLV5-45	85.8939	4.05e-02
TK2	85.8936	4.05e-02
THUMPD1	85.8919	4.05e-02
MBD1	85.8906	4.05e-02
HSPB7	85.8862	4.05e-02
CUL5	85.885	4.05e-02
RASA4	85.883	4.06e-02
INCA1	85.8769	4.06e-02
MTFR1L	85.8765	4.06e-02
ATP6V1G2	85.8743	4.07e-02
PTPN22	85.8737	4.07e-02
LST1	85.8716	4.07e-02
TRAPPC8	85.8697	4.07e-02
KIAA1191	85.8669	4.07e-02
C3orf18	85.8579	4.07e-02
MLST8	85.8542	4.08e-02
IGFALS	85.8538	4.08e-02
MED24	85.8533	4.08e-02
MFSD1	85.8488	4.08e-02
CHAF1A	85.8478	4.08e-02
PHF23	85.8467	4.08e-02
TULP2	85.8463	4.08e-02
TTC13	85.8412	4.08e-02
BRD2	85.8404	4.08e-02
RAB30	85.837	4.08e-02
ZNF266	85.837	4.08e-02
ILDR1	85.8335	4.09e-02
GRB2	85.832	4.09e-02
NFASC	85.8256	4.09e-02
BEST3	85.823	4.09e-02
BBS2	85.8208	4.09e-02
TRIM39	85.8182	4.09e-02
ARHGEF10	85.8111	4.10e-02
MICAL2	85.8093	4.10e-02
TUSC3	85.8078	4.10e-02
RAB1A	85.8064	4.10e-02
MYB	85.8	4.10e-02
SLC7A8	85.7991	4.10e-02
PIGH	85.7987	4.10e-02
MYBPC1	85.7987	4.10e-02
STYK1	85.7985	4.10e-02
SYT16	85.7968	4.10e-02
TPM4	85.7967	4.10e-02
AMACR	85.794	4.11e-02
CCDC130	85.7907	4.11e-02
SERPIND1	85.7896	4.11e-02
TPR	85.7862	4.11e-02
NOL10	85.7819	4.12e-02
AGK	85.7756	4.12e-02
ELP2	85.771	4.12e-02
PDCD10	85.768	4.12e-02
KIDINS220	85.7641	4.13e-02
PSPH	85.7592	4.13e-02
BMP10	85.7572	4.13e-02
TMEM38B	85.7545	4.13e-02
ARPIN	85.7524	4.13e-02
LETM2	85.7503	4.13e-02
MROH7	85.7498	4.13e-02
GABRP	85.7498	4.13e-02
PRLR	85.7478	4.13e-02
NR3C2	85.7465	4.13e-02
VWA5B1	85.7431	4.14e-02
SHANK2	85.7417	4.14e-02
MLH1	85.7407	4.14e-02
ZFP57	85.7388	4.14e-02
SYNGR2	85.7368	4.14e-02
ACSM2A	85.7342	4.14e-02
RAPGEF3	85.7315	4.14e-02
TMEM59L	85.7306	4.14e-02
MIEF1	85.7244	4.15e-02
ATG16L1	85.7226	4.15e-02
S1PR3	85.7222	4.15e-02
RAB30	85.7217	4.15e-02
TRMT2A	85.7199	4.15e-02
ENPP4	85.719	4.15e-02
MEF2D	85.7167	4.15e-02
LRRC28	85.7161	4.15e-02
AKT2	85.7157	4.15e-02
GUF1	85.7154	4.15e-02
GNB1L	85.7121	4.15e-02
PCNX	85.7121	4.15e-02
EFS	85.7115	4.15e-02
CNTROB	85.7115	4.15e-02
FAM214A	85.7067	4.15e-02
RALGAPA1	85.7038	4.16e-02
NHSL2	85.7028	4.16e-02
DACH2	85.7	4.16e-02
SIRPB1	85.6992	4.16e-02
CHIA	85.696	4.16e-02
BRI3	85.6888	4.17e-02
MICALL1	85.6884	4.17e-02
LPIN1	85.6883	4.17e-02
GATSL3	85.687	4.17e-02
ACTG1	85.6831	4.17e-02
TFIP11	85.6827	4.17e-02
95608	85.6711	4.18e-02
DPYSL4	85.6706	4.18e-02
FGF13	85.6657	4.18e-02
GPR55	85.6648	4.18e-02
PROZ	85.6611	4.18e-02
BRAF	85.6605	4.18e-02
FRMD4B	85.6542	4.19e-02
ARV1	85.6542	4.19e-02
AFF4	85.6534	4.19e-02
FBXL8	85.6521	4.19e-02
KIFC3	85.6512	4.19e-02
RPP21	85.6507	4.19e-02
IGF1	85.6503	4.19e-02
FBP1	85.6455	4.19e-02
WSB1	85.6434	4.19e-02
WIPF2	85.6348	4.20e-02
SOCS6	85.6301	4.20e-02
MTRF1L	85.6269	4.20e-02
BIVM	85.6243	4.20e-02
SEPT9	85.6217	4.20e-02
GLB1	85.6214	4.20e-02
BCKDHB	85.6209	4.20e-02
COX7A2L	85.6209	4.20e-02
56960	85.6206	4.20e-02
ZNF813	85.6202	4.20e-02
WWC1	85.6175	4.20e-02
PPP2R1B	85.6147	4.21e-02
FOPNL	85.6138	4.21e-02
RABL6	85.6099	4.21e-02
ELAVL4	85.6092	4.21e-02
TTC8	85.608	4.21e-02
BSG	85.6077	4.21e-02
PODXL	85.6072	4.21e-02
EDIL3	85.6054	4.21e-02
OR52N4	85.6051	4.21e-02
ARMC8	85.5986	4.22e-02
ASH1L	85.5945	4.22e-02
ATP2C2	85.5941	4.22e-02
GTF2H2	85.5861	4.22e-02
LRFN1	85.5859	4.22e-02
DDX39B	85.5843	4.23e-02
NAT1	85.5823	4.23e-02
MORN4	85.5801	4.23e-02
FOXS1	85.5796	4.23e-02
EEF1D	85.578	4.23e-02
DAXX	85.5749	4.23e-02
TMEM255A	85.5746	4.23e-02
MVB12A	85.574	4.23e-02
NELFE	85.5691	4.23e-02
ECE1	85.5677	4.23e-02
NSMF	85.5661	4.23e-02
LENG8	85.5607	4.24e-02
DDB2	85.5591	4.24e-02
NLRP1	85.5529	4.24e-02
THUMPD3	85.5526	4.24e-02
NBPF12	85.5521	4.24e-02
GPANK1	85.5521	4.24e-02
TMEM110-MUSTN1	85.5518	4.24e-02
GPR27	85.5516	4.24e-02
IRF5	85.5507	4.24e-02
DLG4	85.5478	4.24e-02
RPL13	85.5465	4.24e-02
KIR3DS1	85.5397	4.25e-02
NEIL1	85.539	4.25e-02
SYNE2	85.5361	4.25e-02
CCDC125	85.536	4.25e-02
MGAT1	85.5356	4.25e-02
HORMAD1	85.5341	4.25e-02
SULT1A1	85.5333	4.25e-02
TSEN34	85.5316	4.25e-02
ZNF417	85.5286	4.25e-02
TNIK	85.5252	4.25e-02
FUT7	85.5244	4.26e-02
CYP20A1	85.5227	4.26e-02
TRAF4	85.5215	4.26e-02
XPOT	85.5126	4.27e-02
KLHL5	85.5093	4.27e-02
C3orf67	85.506	4.27e-02
PGS1	85.5035	4.27e-02
GPX3	85.5029	4.27e-02
BDKRB2	85.4983	4.27e-02
LRWD1	85.4961	4.27e-02
ZNF33B	85.4953	4.27e-02
ACSL3	85.4951	4.27e-02
CDV3	85.4929	4.28e-02
WDR33	85.4899	4.28e-02
CMTM3	85.4884	4.28e-02
CHI3L1	85.4863	4.28e-02
ADAM29	85.4852	4.28e-02
ZFYVE20	85.4846	4.28e-02
LFNG	85.4788	4.28e-02
DPEP2	85.4785	4.28e-02
C1orf115	85.4784	4.28e-02
MAEA	85.4782	4.28e-02
CAPN12	85.4759	4.28e-02
ICAM4	85.4673	4.29e-02
SLC7A13	85.4617	4.29e-02
CGREF1	85.4599	4.29e-02
PLD1	85.457	4.29e-02
DLG4	85.4507	4.30e-02
RFTN1	85.4501	4.30e-02
GOLGB1	85.4495	4.30e-02
PCYT2	85.4478	4.30e-02
WDR27	85.4398	4.31e-02
C15orf52	85.4324	4.31e-02
SYTL1	85.4313	4.31e-02
SHFM1	85.4288	4.31e-02
ZPBP	85.4254	4.31e-02
CD19	85.4241	4.32e-02
LGALS9	85.4186	4.32e-02
SULT1A1	85.4163	4.32e-02
PCYT2	85.4158	4.32e-02
PREPL	85.415	4.32e-02
MAGEA1	85.4136	4.32e-02
TRIM39	85.4087	4.32e-02
CR1	85.4064	4.32e-02
ZNF692	85.4055	4.32e-02
ADD3	85.403	4.33e-02
XPO6	85.4009	4.33e-02
HTR4	85.3985	4.33e-02
[truncated: 3,995 more rows]
