# Supplementary material for: Identification of long noncoding RNA RP11-89K21.1 and RP11-357H14.17 as prognostic signature of endometrial carcinoma via integrated bioinformatics analysis
Source: Cancer Cell Int. 2020 Jun 24;20:268. doi: 10.1186/s12935-020-01359-9 (PMC7313119; doi:10.1186/s12935-020-01359-9)
Supplement: Supplementary file 5 — Additional file 5. The transcription factors correlated with RP11-89K21.1 [file 12935_2020_1359_MOESM5_ESM.txt]

transcription_factors	cell_type	treatment	up_TSS	overlap_TSS	inside	overlap_TES	down_TES
Bach1	H1	None	Yes	No	No	No	No
CEBPB	A549	None	No	No	Yes	No	No
CEBPB	H1	None	No	No	Yes	No	No
CEBPB	HepG2	None	No	No	Yes	No	No
CEBPB	K562	None	No	No	Yes	No	No
CHD1	H1	None	Yes	No	Yes	No	No
c-Myc	NB4	None	No	No	Yes	No	No
CtBP2	H1	None	Yes	No	Yes	No	No
CTCF	GM12878	None	No	No	Yes	No	No
CTCF	H1	None	No	No	No	No	Yes
Egr-1	H1	None	No	No	Yes	No	No
EZH2	GM12878	None	Yes	No	Yes	No	No
EZH2	H1	None	Yes	No	Yes	No	No
EZH2	HepG2	None	Yes	No	No	No	No
EZH2	HMEC	None	Yes	No	Yes	No	No
EZH2	HSMM	None	Yes	No	No	No	No
EZH2	HSMMtube	None	Yes	No	Yes	No	No
EZH2	HUVEC	None	Yes	Yes	Yes	No	No
EZH2	NH-A	None	Yes	Yes	Yes	No	No
EZH2	NHDF-Ad	None	Yes	No	Yes	No	No
EZH2	NHEK	None	Yes	No	Yes	No	No
EZH2	NHLF	None	Yes	Yes	Yes	No	No
FOXP2	SK-N-MC	None	No	No	Yes	No	No
GABP	H1	None	No	No	Yes	No	No
GATA-2	SH-SY5Y	None	Yes	No	No	No	No
HNF4A	HepG2	None	No	No	Yes	No	No
HNF4G	HepG2	None	No	No	Yes	No	No
Max	A549	None	No	No	Yes	No	No
Max	NB4	None	No	No	Yes	No	No
NRSF	SK-N-SH	None	Yes	No	Yes	No	No
p300	GM12878	None	No	No	Yes	No	No
p300	SK-N-SH_RA	None	Yes	No	No	No	No
Pbx3	GM12878	None	Yes	No	No	No	No
Pol2	A549	None	No	No	Yes	No	No
Pol2	GM10847	None	No	No	Yes	No	No
Pol2	GM18526	None	No	No	Yes	No	No
Pol2	GM18951	None	Yes	No	Yes	No	No
Pol2	GM19099	None	Yes	No	Yes	No	No
Pol2	GM19193	None	Yes	No	Yes	No	No
Pol2	HCT-116	None	No	Yes	Yes	No	No
Pol2	NB4	None	No	No	Yes	No	No
Pol2-4H8	SK-N-SH	None	No	No	Yes	No	No
PU.1	GM12878	None	Yes	No	No	No	No
PU.1	GM12891	None	Yes	No	No	No	No
PU.1	K562	None	Yes	No	No	No	No
Rad21	H1	None	No	No	Yes	No	Yes
Rad21	SK-N-SH_RA	None	No	No	Yes	No	No
RBBP5	H1	None	No	No	Yes	No	No
Sin3Ak	H1	None	No	No	Yes	No	No
SP1	H1	None	No	No	Yes	No	No
SUZ12	H1	None	Yes	No	Yes	No	No
SUZ12	NT2-D1	None	Yes	No	Yes	No	No
TCF7L2	HCT-116	None	No	No	Yes	No	No
USF-1	H1	None	No	No	Yes	No	No
YY1	H1	None	No	No	Yes	No	No
YY1	HCT-116	None	No	No	Yes	No	No
ZBTB33	HCT-116	None	No	No	Yes	No	No
Znf143	H1	None	No	No	Yes	No	No
ZNF263	HEK293-T-REx	None	Yes	No	Yes	No	No
