# Supplementary material for: Identification of long noncoding RNA RP11-89K21.1 and RP11-357H14.17 as prognostic signature of endometrial carcinoma via integrated bioinformatics analysis
Source: Cancer Cell Int. 2020 Jun 24;20:268. doi: 10.1186/s12935-020-01359-9 (PMC7313119; doi:10.1186/s12935-020-01359-9)
Supplement: Supplementary file 6 — Additional file 6. The binding proteins associated with RP11-357H14.17 [file 12935_2020_1359_MOESM6_ESM.txt]

gene_symbol	interaction_score	p_value
CLIC1	96.0435	1.13e-03
CNN2	95.5098	1.85e-03
TCTN1	95.084	2.58e-03
TMEM240	94.8562	3.01e-03
ZNF836	94.8414	3.05e-03
ENDOV	94.8377	3.05e-03
RC3H2	94.5052	3.77e-03
RPS2	94.4294	3.96e-03
ACD	94.346	4.15e-03
STARD4	94.2632	4.36e-03
C11orf1	94.0627	4.87e-03
STAU1	94.0543	4.90e-03
RASGRP1	94.0005	5.03e-03
IGKV2-40	93.963	5.14e-03
GXYLT1	93.9522	5.16e-03
STXBP6	93.7029	5.85e-03
TTC39A	93.618	6.08e-03
ABCA2	93.5966	6.14e-03
ACACB	93.5172	6.37e-03
MOCOS	93.5136	6.40e-03
ZNF836	93.489	6.46e-03
ANO10	93.4748	6.52e-03
H2BFM	93.4593	6.55e-03
APOLD1	93.4469	6.58e-03
OVOL2	93.3453	6.88e-03
TSEN2	93.3452	6.88e-03
ADD1	93.3334	6.94e-03
SPEF2	93.209	7.31e-03
VAV1	93.1834	7.40e-03
DDT	93.1822	7.40e-03
SH3YL1	93.0848	7.72e-03
GCFC2	93.0809	7.72e-03
PLEKHH1	93.0559	7.78e-03
NCLN	92.9917	8.01e-03
FKBPL	92.9882	8.01e-03
SLC35A5	92.9817	8.04e-03
TKT	92.9238	8.24e-03
31075	92.8563	8.44e-03
SRI	92.8379	8.50e-03
KIAA0196	92.7946	8.67e-03
TFIP11	92.7924	8.67e-03
CALB1	92.72	8.91e-03
PUS3	92.7017	8.97e-03
CYSLTR1	92.6957	8.97e-03
NPC2	92.6246	9.25e-03
USP22	92.6166	9.25e-03
81015	92.6124	9.28e-03
LILRB1	92.592	9.35e-03
RASGRP1	92.5788	9.39e-03
FCAMR	92.5769	9.39e-03
GIPC1	92.5743	9.42e-03
SIGLEC5	92.5055	9.63e-03
FAM21A	92.4941	9.70e-03
NDUFA3	92.4879	9.70e-03
ZNF415	92.4868	9.70e-03
BCS1L	92.4702	9.77e-03
RAD51	92.436	9.88e-03
PCYOX1	92.4152	9.95e-03
KCNAB2	92.3905	1.01e-02
ARHGEF9	92.3753	1.01e-02
TFEB	92.3739	1.01e-02
CXorf65	92.3146	1.03e-02
NTRK3	92.2686	1.05e-02
ZNF680	92.2066	1.07e-02
ENDOV	92.2025	1.07e-02
ENDOV	92.1885	1.08e-02
PIDD1	92.1859	1.08e-02
TNFRSF10C	92.1175	1.10e-02
CFD	92.114	1.11e-02
SUN3	92.1096	1.11e-02
ST3GAL4	92.0777	1.12e-02
HMGB1	92.0488	1.13e-02
PLAGL1	92.0109	1.14e-02
NONO	92.0056	1.14e-02
HDLBP	92.0052	1.14e-02
ZMYND11	91.9952	1.15e-02
CACNA2D4	91.9841	1.16e-02
HLA-F	91.9696	1.16e-02
PROM1	91.9595	1.16e-02
CCDC88A	91.9524	1.17e-02
CUTA	91.9145	1.18e-02
CYTH4	91.9042	1.19e-02
TMEM256-PLSCR3	91.8978	1.19e-02
RFX3	91.8785	1.19e-02
NLRP7	91.8749	1.20e-02
PDCD10	91.8721	1.20e-02
APOC1	91.8681	1.20e-02
STK17B	91.8597	1.20e-02
CNIH2	91.8299	1.21e-02
RNF212	91.818	1.22e-02
PNPLA8	91.7857	1.23e-02
KIAA2026	91.7817	1.23e-02
FAM101A	91.7489	1.24e-02
CCDC125	91.7411	1.25e-02
TNFRSF10C	91.7261	1.25e-02
NCK1	91.6868	1.27e-02
RNF220	91.6548	1.28e-02
FATE1	91.6532	1.28e-02
FDFT1	91.6405	1.29e-02
CLEC19A	91.634	1.29e-02
EEF1D	91.6332	1.29e-02
OAS2	91.6295	1.29e-02
PPP1R11	91.621	1.29e-02
CHN2	91.6208	1.29e-02
ACAN	91.6169	1.29e-02
NEK9	91.6103	1.30e-02
ATRNL1	91.6091	1.30e-02
TIA1	91.5987	1.30e-02
ELP2	91.5788	1.31e-02
RPL9	91.5775	1.31e-02
ZEB2	91.5714	1.31e-02
ZBTB25	91.5683	1.31e-02
PGRMC2	91.5546	1.32e-02
TBC1D10C	91.5489	1.32e-02
METTL18	91.5429	1.33e-02
FXYD3	91.5362	1.33e-02
DDX52	91.5094	1.34e-02
DFNA5	91.4884	1.35e-02
PLEKHH1	91.482	1.35e-02
BAG6	91.4767	1.35e-02
ILF3	91.4749	1.35e-02
CS	91.4511	1.36e-02
GAPVD1	91.4387	1.37e-02
BCL2L1	91.4324	1.37e-02
MROH7	91.4318	1.37e-02
NR1H3	91.426	1.37e-02
DDX39B	91.4247	1.37e-02
IKBKG	91.4116	1.38e-02
YWHAZ	91.4072	1.38e-02
ECHDC2	91.3916	1.39e-02
LHX6	91.3814	1.39e-02
APBB1	91.3655	1.39e-02
ST3GAL1	91.3438	1.41e-02
APBB1	91.3367	1.41e-02
ARNT2	91.3359	1.41e-02
SLC39A7	91.3167	1.41e-02
PRLR	91.3128	1.42e-02
PPP1CA	91.312	1.42e-02
NAA38	91.3051	1.42e-02
FGG	91.2969	1.42e-02
RPL7	91.2848	1.43e-02
FAM53B	91.2804	1.43e-02
KCNB2	91.2773	1.43e-02
HORMAD1	91.2766	1.43e-02
MPPED1	91.2764	1.43e-02
EIF5	91.274	1.43e-02
FAM214B	91.2546	1.44e-02
TAF1C	91.2481	1.44e-02
PUS7L	91.2406	1.45e-02
NDUFB5	91.2363	1.45e-02
SLIT2	91.2332	1.45e-02
NELL2	91.2229	1.45e-02
SNRPA1	91.219	1.45e-02
CLN5	91.1841	1.47e-02
GRM1	91.1824	1.47e-02
NRP2	91.1818	1.47e-02
KIAA0930	91.1778	1.47e-02
FEZ2	91.1767	1.47e-02
COL25A1	91.1661	1.47e-02
MMP8	91.1343	1.49e-02
CLPB	91.128	1.49e-02
CAMKK2	91.1017	1.50e-02
USP9Y	91.0879	1.51e-02
NDRG3	91.0789	1.51e-02
NET1	91.0529	1.52e-02
PXN	91.0512	1.52e-02
IGSF9B	91.0499	1.52e-02
WDR26	91.0342	1.53e-02
TMBIM1	91.0135	1.54e-02
SPDYA	91.0095	1.54e-02
TEKT1	91.0053	1.54e-02
GTF2H2C	90.9825	1.55e-02
PRMT9	90.9789	1.55e-02
RXFP1	90.958	1.56e-02
CADM3	90.951	1.57e-02
GLS2	90.949	1.57e-02
SPARC	90.9489	1.57e-02
RAB3IP	90.9366	1.57e-02
PIH1D1	90.9207	1.58e-02
CEP131	90.9096	1.58e-02
PARD3	90.9052	1.58e-02
TTLL5	90.9001	1.59e-02
OCIAD1	90.8948	1.59e-02
DYNC1I2	90.8814	1.60e-02
CXCL8	90.8722	1.60e-02
RSPRY1	90.8707	1.60e-02
ASB7	90.8688	1.60e-02
PACRGL	90.8401	1.61e-02
PRIMA1	90.8184	1.62e-02
RAB11FIP3	90.8037	1.63e-02
OR2F2	90.7958	1.63e-02
LIMS1	90.7935	1.63e-02
PIK3AP1	90.7909	1.63e-02
SLC30A6	90.7794	1.64e-02
GPR110	90.7664	1.64e-02
KIFC1	90.766	1.64e-02
DUOXA1	90.7405	1.66e-02
PHYH	90.736	1.66e-02
CYLC2	90.7317	1.66e-02
GLTSCR2	90.7282	1.66e-02
MEAF6	90.715	1.66e-02
PIK3CB	90.6915	1.68e-02
C6orf1	90.6795	1.68e-02
TAF1D	90.6632	1.69e-02
KPNA6	90.6507	1.69e-02
EPN3	90.6471	1.69e-02
ERI3	90.6462	1.69e-02
PPARGC1B	90.6399	1.70e-02
CLDND1	90.6356	1.70e-02
ACACB	90.6105	1.71e-02
GPR55	90.5786	1.72e-02
SLC3A2	90.5749	1.73e-02
LRRC48	90.5641	1.73e-02
UBE2Z	90.5637	1.73e-02
HLA-B	90.543	1.74e-02
KIDINS220	90.5204	1.75e-02
OTUD5	90.483	1.77e-02
MRPL2	90.4801	1.77e-02
RTN1	90.474	1.77e-02
SAFB	90.4537	1.78e-02
SMEK1	90.4507	1.78e-02
ARHGAP26	90.4449	1.78e-02
COL21A1	90.4415	1.78e-02
NRM	90.4348	1.79e-02
COG3	90.4262	1.79e-02
75935	90.417	1.79e-02
EXOC7	90.4164	1.79e-02
CTIF	90.4153	1.79e-02
ANGPTL4	90.4059	1.80e-02
PDE5A	90.3807	1.81e-02
ZMYND10	90.3799	1.81e-02
CRK	90.3724	1.82e-02
COPS2	90.3619	1.82e-02
CFB	90.3501	1.82e-02
COL19A1	90.3444	1.83e-02
KDM6B	90.3283	1.83e-02
ITSN1	90.3272	1.83e-02
ARHGAP17	90.3251	1.83e-02
CT45A10	90.323	1.84e-02
SORBS2	90.3131	1.84e-02
CAMK2B	90.2994	1.85e-02
BEST3	90.2974	1.85e-02
DIS3L2	90.2884	1.85e-02
TRIP11	90.2821	1.86e-02
KLHL1	90.2465	1.87e-02
TACC3	90.2465	1.87e-02
GABRB2	90.2101	1.89e-02
VRK1	90.1957	1.89e-02
C3orf18	90.1838	1.90e-02
RBM42	90.1621	1.91e-02
FAM83G	90.1493	1.91e-02
DOCK8	90.1404	1.92e-02
NUPL2	90.1193	1.93e-02
CLDN24	90.1024	1.94e-02
DONSON	90.0873	1.94e-02
MMEL1	90.0694	1.95e-02
PHC3	90.0688	1.95e-02
SAMD11	90.0206	1.97e-02
SEC31A	90.0204	1.97e-02
SLC39A7	90.0059	1.98e-02
IGKV3D-20	89.9997	1.98e-02
RAD51C	89.9902	1.99e-02
FAM9B	89.966	1.99e-02
MED6	89.9483	2.00e-02
NUBPL	89.9425	2.01e-02
BCL2L1	89.9264	2.01e-02
NUBPL	89.925	2.02e-02
RIT1	89.9154	2.02e-02
HERC1	89.9097	2.02e-02
RGS12	89.9071	2.02e-02
PAK4	89.906	2.02e-02
WASH4P	89.8651	2.04e-02
YTHDF3	89.8581	2.04e-02
B4GALT6	89.8529	2.05e-02
NBPF3	89.8437	2.05e-02
DACH1	89.8397	2.05e-02
NEU1	89.8366	2.05e-02
CDC14B	89.8328	2.06e-02
KMT2C	89.809	2.07e-02
TSTA3	89.8072	2.07e-02
CLEC4C	89.7925	2.08e-02
ANXA4	89.7925	2.08e-02
GAD1	89.7917	2.08e-02
VPS41	89.7887	2.08e-02
CLDN7	89.7743	2.08e-02
ALDOA	89.765	2.08e-02
ALG12	89.7225	2.11e-02
RAP1GAP	89.7176	2.11e-02
HSD17B6	89.7166	2.11e-02
CLSTN2	89.7148	2.11e-02
HMGN4	89.7145	2.11e-02
RPL3	89.7128	2.11e-02
KRT35	89.7116	2.11e-02
ZNF780A	89.7107	2.11e-02
ADRB3	89.705	2.12e-02
NAIP	89.696	2.12e-02
EIF4A1	89.6899	2.12e-02
CPT1C	89.6896	2.12e-02
INPP4B	89.6839	2.13e-02
BCO2	89.6793	2.13e-02
H6PD	89.6766	2.13e-02
INPP5A	89.668	2.13e-02
ABCB8	89.6676	2.13e-02
CGB7	89.6545	2.14e-02
NUP107	89.6513	2.14e-02
PIK3CD	89.6378	2.14e-02
GIPC1	89.6296	2.15e-02
RAD54L	89.6233	2.15e-02
PCK2	89.6185	2.15e-02
SARDH	89.6113	2.16e-02
NDUFAF3	89.6089	2.16e-02
EPGN	89.6021	2.16e-02
NDRG2	89.6017	2.16e-02
HRC	89.5874	2.17e-02
CADM1	89.577	2.17e-02
ERCC2	89.5769	2.17e-02
OR2H1	89.576	2.17e-02
C7orf26	89.5682	2.18e-02
MAPKAPK5	89.5676	2.18e-02
ZNF232	89.5641	2.18e-02
KCNT1	89.5635	2.18e-02
PAQR7	89.5446	2.19e-02
C10orf120	89.521	2.20e-02
FAM149B1	89.5155	2.20e-02
PDK1	89.5133	2.21e-02
SGMS2	89.5091	2.21e-02
CAPG	89.5091	2.21e-02
PHF1	89.503	2.21e-02
LTBP3	89.5015	2.21e-02
PPP2R1B	89.4983	2.21e-02
OR2B3	89.4968	2.21e-02
DPP6	89.4898	2.21e-02
KLHL8	89.4499	2.23e-02
DXO	89.4419	2.24e-02
GIPC1	89.4227	2.25e-02
CABYR	89.4205	2.25e-02
USP10	89.4081	2.25e-02
C9orf114	89.4011	2.26e-02
TMEM126A	89.3978	2.26e-02
GALNT15	89.3906	2.26e-02
DYNAP	89.381	2.27e-02
WHSC1L1	89.38	2.27e-02
ERLIN1	89.3787	2.27e-02
SLC7A7	89.3743	2.27e-02
LY6G6D	89.3662	2.27e-02
STOML1	89.3654	2.27e-02
RWDD4	89.3616	2.28e-02
SMARCA2	89.3589	2.28e-02
TRIM22	89.3573	2.28e-02
C1orf61	89.3537	2.28e-02
SAMD7	89.3535	2.28e-02
ARPP19	89.3458	2.28e-02
MRFAP1	89.3356	2.28e-02
KIR3DL2	89.3155	2.29e-02
SIM2	89.3072	2.30e-02
DCP1A	89.3042	2.30e-02
UPK3B	89.3041	2.30e-02
MRE11A	89.3016	2.30e-02
TTYH1	89.2862	2.31e-02
IGSF21	89.2788	2.31e-02
POLD3	89.2673	2.32e-02
FAM81A	89.2666	2.32e-02
MGEA5	89.2617	2.32e-02
OGFOD3	89.2605	2.32e-02
RAI1	89.2588	2.32e-02
MLH1	89.2562	2.32e-02
57735	89.2358	2.33e-02
POLK	89.2285	2.34e-02
FDFT1	89.2263	2.34e-02
LAMA3	89.2157	2.34e-02
ATP9A	89.2148	2.35e-02
ODF2L	89.214	2.35e-02
NTM	89.2076	2.35e-02
ABLIM1	89.2063	2.35e-02
SLC12A9	89.2042	2.35e-02
DGKA	89.2005	2.35e-02
LRMP	89.1812	2.36e-02
STK31	89.1639	2.37e-02
ANTXR1	89.1573	2.37e-02
LSM2	89.1562	2.37e-02
MEGF11	89.1423	2.38e-02
WSCD1	89.1396	2.38e-02
LKAAEAR1	89.1371	2.38e-02
TFDP2	89.1247	2.39e-02
C2orf81	89.1044	2.40e-02
C5orf45	89.0735	2.41e-02
DLEC1	89.0667	2.41e-02
IGFLR1	89.0527	2.42e-02
P4HA2	89.048	2.42e-02
TIA1	89.0435	2.43e-02
GOLGA6L22	89.0399	2.43e-02
MPP1	89.0399	2.43e-02
KCTD17	89.0375	2.43e-02
PCSK6	89.0277	2.43e-02
PRSS42	89.0251	2.43e-02
PTPN6	89.0249	2.44e-02
SLC12A7	89.0212	2.44e-02
GINS2	89.019	2.44e-02
LYRM5	89.0136	2.44e-02
LCT	89.0099	2.44e-02
MTO1	89	2.45e-02
AKR1B15	88.9985	2.45e-02
TMEM150B	88.9918	2.45e-02
ETNPPL	88.9849	2.46e-02
LY6G6E	88.9833	2.46e-02
ALPI	88.9689	2.46e-02
LIPT1	88.9638	2.47e-02
TRIM45	88.9638	2.47e-02
C6orf48	88.9465	2.47e-02
BCL6B	88.9448	2.48e-02
PAIP2	88.9442	2.48e-02
SYTL1	88.9406	2.48e-02
GANC	88.9392	2.48e-02
CNOT8	88.9322	2.48e-02
ASXL3	88.9232	2.48e-02
FCAR	88.9228	2.48e-02
BRD4	88.9219	2.48e-02
NUPL2	88.9208	2.48e-02
UEVLD	88.9196	2.48e-02
XDH	88.908	2.49e-02
SNAP91	88.9077	2.49e-02
LSM7	88.9064	2.49e-02
BSG	88.9064	2.49e-02
DCP1B	88.8976	2.49e-02
CAPNS1	88.8904	2.50e-02
CBFA2T2	88.8851	2.50e-02
PDIA5	88.8827	2.50e-02
FANK1	88.8723	2.51e-02
MKS1	88.8524	2.52e-02
ZC2HC1B	88.8416	2.52e-02
ACOT7	88.8412	2.52e-02
ALCAM	88.8393	2.52e-02
NAT8L	88.8329	2.53e-02
PPP1R2	88.8222	2.53e-02
GSTZ1	88.8214	2.53e-02
DCUN1D5	88.8208	2.53e-02
KLK12	88.8124	2.54e-02
PTEN	88.8028	2.54e-02
FBXO39	88.7947	2.55e-02
UBR4	88.7931	2.55e-02
ERMN	88.7917	2.55e-02
LINGO2	88.7909	2.55e-02
TULP2	88.7828	2.55e-02
PACSIN2	88.7788	2.55e-02
FMNL2	88.7762	2.55e-02
SCN7A	88.767	2.56e-02
LST1	88.7569	2.56e-02
CCDC108	88.7529	2.57e-02
RRAGD	88.7498	2.57e-02
NUPL2	88.7449	2.57e-02
EVA1C	88.7375	2.57e-02
SC5D	88.7282	2.58e-02
ACTR8	88.726	2.58e-02
MICALL1	88.7246	2.58e-02
SCP2	88.7202	2.58e-02
CBFB	88.7054	2.59e-02
NLRP1	88.7053	2.59e-02
DLG2	88.6995	2.59e-02
NGEF	88.695	2.60e-02
RABAC1	88.6929	2.60e-02
IPO5	88.6922	2.60e-02
HADH	88.6799	2.60e-02
CEP250	88.6759	2.60e-02
ILF3	88.6745	2.61e-02
PMP22	88.6708	2.61e-02
GYLTL1B	88.6659	2.61e-02
ZNF175	88.6591	2.61e-02
TCEB3C	88.6555	2.61e-02
LSM8	88.6554	2.61e-02
CD1C	88.6434	2.62e-02
ADPGK	88.6401	2.62e-02
GSDMD	88.6375	2.62e-02
B3GALT4	88.6352	2.62e-02
BCORL1	88.6328	2.63e-02
SLC26A4	88.6254	2.63e-02
RASA1	88.6226	2.63e-02
MARS	88.6224	2.63e-02
TRPV5	88.6208	2.63e-02
ACADM	88.612	2.64e-02
MRPL48	88.6094	2.64e-02
VPS51	88.6076	2.64e-02
DUSP7	88.6074	2.64e-02
PODN	88.6043	2.64e-02
FAM89B	88.5987	2.64e-02
MAST4	88.5904	2.65e-02
MAP2K3	88.5896	2.65e-02
ZNF611	88.5843	2.65e-02
ARL10	88.5811	2.65e-02
CEACAM5	88.5798	2.65e-02
C3	88.5748	2.66e-02
59718	88.5738	2.66e-02
ZNF561	88.5713	2.66e-02
AFF4	88.5708	2.66e-02
ZDHHC3	88.5645	2.66e-02
CDK17	88.5577	2.66e-02
DPP7	88.555	2.66e-02
SNX8	88.5527	2.66e-02
ACVRL1	88.5505	2.66e-02
CNTD2	88.548	2.66e-02
CTBP1	88.5357	2.67e-02
FPR2	88.5214	2.68e-02
COX11	88.5199	2.68e-02
CTAGE1	88.5102	2.68e-02
RPS10	88.4821	2.70e-02
VPS13A	88.4809	2.70e-02
CACNB2	88.4718	2.70e-02
DDX39B	88.4649	2.71e-02
RFX5	88.4621	2.71e-02
CTU2	88.4446	2.72e-02
OSBPL8	88.4426	2.72e-02
FCHO1	88.4368	2.72e-02
STK32C	88.4361	2.72e-02
RNPS1	88.4312	2.72e-02
MRPL52	88.4286	2.72e-02
BCAS2	88.4238	2.73e-02
C20orf195	88.4235	2.73e-02
COPS7A	88.4211	2.73e-02
FAM3D	88.4175	2.73e-02
IRF3	88.4162	2.73e-02
SMAD1	88.4045	2.74e-02
MUC15	88.4033	2.74e-02
ELP2	88.4007	2.74e-02
USP6	88.3997	2.74e-02
SELENBP1	88.3921	2.74e-02
PTPN13	88.3902	2.74e-02
FCHSD2	88.3902	2.74e-02
PDE2A	88.3832	2.75e-02
SLC35E2B	88.3821	2.75e-02
PLCB2	88.3739	2.75e-02
DLD	88.3714	2.75e-02
MACC1	88.3643	2.76e-02
USP51	88.3612	2.76e-02
CALB2	88.3573	2.76e-02
TMEM97	88.357	2.76e-02
C9orf91	88.3432	2.77e-02
MLF2	88.3405	2.77e-02
SKIL	88.3339	2.77e-02
MAMDC2	88.3269	2.77e-02
RECQL	88.3156	2.78e-02
SLC44A3	88.315	2.78e-02
PI4K2B	88.3114	2.78e-02
PFKFB2	88.3102	2.78e-02
CACNA1G	88.3066	2.78e-02
C14orf166	88.3059	2.78e-02
E4F1	88.3057	2.78e-02
SVOP	88.3008	2.79e-02
BRCA1	88.2833	2.80e-02
CNGA3	88.278	2.80e-02
CDH17	88.2767	2.80e-02
CAPN3	88.2749	2.80e-02
CCNB1IP1	88.2619	2.81e-02
N4BP1	88.2555	2.81e-02
ZSWIM7	88.2522	2.81e-02
AKT2	88.2522	2.81e-02
RHEB	88.2491	2.81e-02
EARS2	88.2475	2.81e-02
FBXO33	88.2411	2.82e-02
LILRB2	88.2286	2.82e-02
CNGA1	88.2177	2.83e-02
CPD	88.2143	2.83e-02
VWA3A	88.2135	2.83e-02
AXL	88.2071	2.83e-02
C14orf183	88.1878	2.84e-02
NOTCH2NL	88.1615	2.86e-02
FN1	88.1592	2.86e-02
SETD4	88.1569	2.86e-02
CXCR1	88.1526	2.86e-02
UBC	88.1469	2.86e-02
CAPN1	88.1441	2.87e-02
ARHGAP11B	88.1421	2.87e-02
FAM160B2	88.1402	2.87e-02
ELANE	88.1376	2.87e-02
RASGRP3	88.1356	2.87e-02
TP53TG3D	88.1328	2.87e-02
PLD1	88.1176	2.88e-02
MED15	88.1129	2.88e-02
IQCA1	88.1096	2.88e-02
TLE4	88.1017	2.89e-02
PKMYT1	88.0981	2.89e-02
HMCN1	88.0975	2.89e-02
C17orf78	88.0946	2.89e-02
CFL2	88.0921	2.89e-02
FAM168A	88.0869	2.89e-02
CBWD3	88.0826	2.90e-02
DNAI1	88.0797	2.90e-02
PPHLN1	88.0785	2.90e-02
EIF3H	88.0775	2.90e-02
TXNDC11	88.0773	2.90e-02
KRT8	88.0771	2.90e-02
ACSM2A	88.071	2.90e-02
EIF3L	88.0692	2.90e-02
CTNNA2	88.0689	2.90e-02
SEMA6C	88.0675	2.90e-02
ZFP42	88.0673	2.90e-02
FER	88.0672	2.90e-02
XPOT	88.0666	2.90e-02
PARP9	88.0641	2.91e-02
ARF4	88.0599	2.91e-02
PPIE	88.0582	2.91e-02
ARPC5	88.0544	2.91e-02
IQCK	88.047	2.91e-02
ZNF441	88.047	2.91e-02
TUBB3	88.0463	2.91e-02
MT1A	88.0434	2.92e-02
ZMYND8	88.0401	2.92e-02
GSS	88.0352	2.92e-02
TWF1	88.0321	2.92e-02
HAUS4	88.0285	2.92e-02
TBC1D7	88.0278	2.92e-02
DMWD	88.0122	2.93e-02
ARL16	88.0115	2.93e-02
GLIS3	88.0104	2.93e-02
RPH3AL	88.009	2.93e-02
HLA-DOB	88.0088	2.93e-02
GRIN1	88.0064	2.93e-02
MT1A	88.0043	2.94e-02
NUP93	88.0022	2.94e-02
PLEKHB2	87.9987	2.94e-02
RXRB	87.995	2.94e-02
ZNF541	87.9914	2.94e-02
RARRES3	87.9824	2.95e-02
CRYZL1	87.9822	2.95e-02
ST6GAL1	87.9761	2.95e-02
CD19	87.9731	2.95e-02
MCF2L	87.9651	2.95e-02
ST7	87.9645	2.96e-02
PIAS4	87.9637	2.96e-02
PTK7	87.9584	2.96e-02
KIAA0513	87.9557	2.96e-02
HMGA1	87.9456	2.96e-02
TSPAN19	87.9432	2.97e-02
PSMB3	87.9427	2.97e-02
ADCY9	87.9414	2.97e-02
OR12D2	87.9409	2.97e-02
TTC26	87.924	2.98e-02
ZBTB46	87.9202	2.98e-02
FAM47E-STBD1	87.9194	2.98e-02
NEMF	87.9072	2.98e-02
PSG6	87.8992	2.99e-02
CYP20A1	87.8819	3.00e-02
PLA2G4C	87.8778	3.00e-02
TCTN3	87.8776	3.00e-02
COL4A1	87.8756	3.00e-02
TMEM91	87.873	3.00e-02
RBM4B	87.8725	3.00e-02
CLIC1	87.8717	3.00e-02
DUSP18	87.8646	3.01e-02
CALD1	87.8625	3.01e-02
SRSF4	87.8543	3.01e-02
DBR1	87.8396	3.02e-02
RASSF7	87.8387	3.02e-02
AKAP6	87.8357	3.02e-02
GLYR1	87.8354	3.02e-02
TAS2R50	87.8323	3.03e-02
DDX53	87.8296	3.03e-02
GPR17	87.8219	3.03e-02
R3HDM1	87.8192	3.03e-02
HPS4	87.8184	3.03e-02
MFAP3L	87.8118	3.04e-02
HNRNPC	87.8113	3.04e-02
GTF2B	87.8086	3.04e-02
PIDD1	87.8029	3.04e-02
CHI3L2	87.7897	3.05e-02
C7orf31	87.7883	3.05e-02
GPM6A	87.7866	3.05e-02
CFLAR	87.7839	3.05e-02
NELFE	87.7707	3.06e-02
RHOT1	87.7617	3.06e-02
FN1	87.7591	3.06e-02
ZNF260	87.7547	3.07e-02
RUNDC3A	87.7502	3.07e-02
OR51B4	87.7481	3.07e-02
ANKK1	87.7479	3.07e-02
MRPL4	87.7449	3.07e-02
ADAM22	87.7331	3.08e-02
MRPL15	87.7267	3.08e-02
ATP5F1	87.7117	3.09e-02
EVA1C	87.7098	3.09e-02
ANXA8L1	87.7081	3.09e-02
BMP8B	87.7075	3.09e-02
SPATA8	87.7049	3.09e-02
POLI	87.7012	3.09e-02
GP6	87.7011	3.09e-02
CFI	87.696	3.09e-02
CPD	87.6954	3.09e-02
BRAF	87.6933	3.10e-02
PEG3	87.6851	3.10e-02
ALDH3A2	87.6842	3.10e-02
CAPZB	87.6812	3.10e-02
MDGA2	87.6697	3.11e-02
KLK2	87.6691	3.11e-02
ZC3H18	87.6689	3.11e-02
SLC6A8	87.6645	3.11e-02
CT45A1	87.6522	3.12e-02
UPF2	87.6522	3.12e-02
TBC1D31	87.6482	3.12e-02
KCNAB1	87.6474	3.12e-02
ADPGK	87.6391	3.12e-02
NDUFB4	87.6382	3.12e-02
CCDC174	87.6255	3.13e-02
GPR17	87.6244	3.13e-02
NGFR	87.6168	3.13e-02
C16orf58	87.6134	3.14e-02
IFT20	87.6128	3.14e-02
FTSJ3	87.6069	3.14e-02
PNRC2	87.6047	3.14e-02
ZNF106	87.5992	3.14e-02
C1QTNF3	87.5978	3.14e-02
EFR3B	87.5974	3.14e-02
RAB15	87.5917	3.15e-02
RAB10	87.5917	3.15e-02
YDJC	87.5778	3.15e-02
KMT2C	87.5709	3.16e-02
SLC22A16	87.5693	3.16e-02
GPR146	87.5691	3.16e-02
ZNF718	87.569	3.16e-02
ATP5G1	87.5681	3.16e-02
GALNT10	87.5546	3.17e-02
ASRGL1	87.5517	3.17e-02
DEFB105B	87.5451	3.17e-02
TMBIM6	87.542	3.17e-02
DBNDD1	87.5387	3.17e-02
UBE2L6	87.5374	3.17e-02
CEP170	87.5253	3.18e-02
RAD50	87.5217	3.18e-02
DUX4L7	87.514	3.19e-02
NRM	87.5122	3.19e-02
NFATC4	87.504	3.19e-02
CLN3	87.5015	3.19e-02
BPHL	87.501	3.19e-02
NPC1L1	87.5008	3.19e-02
HDAC8	87.4972	3.19e-02
ZNF433	87.4958	3.19e-02
NCR1	87.494	3.20e-02
TRBV6-6	87.4931	3.20e-02
SRL	87.4866	3.20e-02
LSM4	87.475	3.21e-02
TMEM175	87.4742	3.21e-02
CRYZL1	87.4665	3.21e-02
CPEB1	87.4646	3.21e-02
APH1B	87.4631	3.21e-02
TRPM7	87.4629	3.21e-02
PGAP1	87.4437	3.23e-02
ADRBK2	87.4383	3.23e-02
RNASET2	87.4274	3.23e-02
KIR3DL1	87.425	3.24e-02
HDHD2	87.4202	3.24e-02
ZNF772	87.4131	3.24e-02
LCA5L	87.4086	3.24e-02
CAST	87.401	3.25e-02
AP3D1	87.3874	3.25e-02
ATG16L1	87.3851	3.25e-02
AKT2	87.3675	3.26e-02
SLC26A11	87.3608	3.27e-02
SYNPO2	87.3608	3.27e-02
MAP6	87.3608	3.27e-02
CLPS	87.3544	3.27e-02
FOXP2	87.3459	3.27e-02
IGLV3-25	87.3456	3.27e-02
GIPC1	87.3408	3.28e-02
AGR3	87.3375	3.28e-02
ANKRD13A	87.3366	3.28e-02
AGT	87.3355	3.28e-02
SPSB2	87.3349	3.28e-02
AKT3	87.3253	3.28e-02
ZNF501	87.3223	3.29e-02
NLRP2	87.3157	3.29e-02
KCNQ1	87.3152	3.29e-02
TSEN34	87.3082	3.29e-02
JMJD7	87.3071	3.29e-02
DLG4	87.3008	3.30e-02
NEK1	87.2974	3.30e-02
DNAJC18	87.2957	3.30e-02
GTF3C6	87.2952	3.30e-02
A1CF	87.2933	3.30e-02
CCL3L1	87.2919	3.30e-02
OR10C1	87.2848	3.31e-02
GMPPA	87.2846	3.31e-02
PRAMEF8	87.2829	3.31e-02
TTC28	87.2827	3.31e-02
NME6	87.2768	3.31e-02
C19orf38	87.2746	3.31e-02
SLC19A3	87.2735	3.31e-02
MN1	87.2703	3.31e-02
IQCJ	87.2701	3.31e-02
FAM218A	87.2669	3.31e-02
BBX	87.2654	3.31e-02
NPHP4	87.2653	3.31e-02
EFNA5	87.2569	3.32e-02
GNL2	87.2545	3.32e-02
HLA-G	87.2479	3.32e-02
PCYT2	87.2471	3.32e-02
WWOX	87.241	3.33e-02
RALBP1	87.2318	3.33e-02
EIF3B	87.2304	3.33e-02
ASCC2	87.2294	3.33e-02
AGGF1	87.2228	3.34e-02
PDE8A	87.2102	3.34e-02
SYTL1	87.2068	3.34e-02
NEK9	87.2064	3.34e-02
ASB9	87.2029	3.35e-02
NHSL1	87.202	3.35e-02
ACP6	87.1972	3.35e-02
HLA-C	87.1946	3.36e-02
FN1	87.1881	3.36e-02
FDFT1	87.1862	3.36e-02
CSNK2B	87.1848	3.36e-02
LINC01556	87.1822	3.36e-02
NHSL2	87.1811	3.36e-02
C1orf185	87.1803	3.36e-02
CMAS	87.1801	3.36e-02
ICOS	87.1799	3.36e-02
CLEC4M	87.1711	3.37e-02
PEAR1	87.1584	3.37e-02
LETMD1	87.1571	3.37e-02
HFE	87.1565	3.37e-02
CEP250	87.1546	3.38e-02
AFF1	87.1517	3.38e-02
HSPA4L	87.1501	3.38e-02
PARS2	87.1434	3.38e-02
STRADB	87.1259	3.39e-02
KLC1	87.1197	3.39e-02
MYRIP	87.1186	3.39e-02
STXBP2	87.1087	3.40e-02
PLCB1	87.1085	3.40e-02
UHRF1BP1	87.1065	3.40e-02
AKT2	87.1018	3.40e-02
SLC16A4	87.1003	3.40e-02
MARVELD3	87.092	3.41e-02
ARHGEF26	87.0799	3.41e-02
PPIL6	87.06	3.42e-02
AP4B1	87.0586	3.42e-02
ZNF417	87.0557	3.42e-02
THUMPD3	87.0465	3.43e-02
FBXL13	87.0416	3.43e-02
SLC6A15	87.039	3.43e-02
VDAC3	87.0388	3.43e-02
ANKRD6	87.0378	3.43e-02
C17orf49	87.0323	3.44e-02
GRIP1	87.0285	3.44e-02
PTK7	87.0179	3.44e-02
GPANK1	87.0161	3.44e-02
UTY	87.0151	3.44e-02
ZNF618	87.0145	3.45e-02
ZNF587B	87.0133	3.45e-02
APPL2	87.0111	3.45e-02
LPO	87.0102	3.45e-02
RREB1	87.0029	3.45e-02
IL20	87.0017	3.45e-02
IFT122	86.988	3.46e-02
NLRC5	86.9811	3.47e-02
TUBGCP6	86.9728	3.47e-02
RABL3	86.9716	3.47e-02
KCMF1	86.9622	3.48e-02
42993	86.9517	3.48e-02
CSNK1E	86.9461	3.48e-02
NLRC3	86.9436	3.49e-02
MOBP	86.9406	3.49e-02
ZNF106	86.9396	3.49e-02
FMO2	86.9391	3.49e-02
HOXD13	86.9357	3.49e-02
ITCH	86.9329	3.49e-02
FSTL3	86.9313	3.49e-02
TMEM123	86.9308	3.49e-02
FKBP14	86.9295	3.49e-02
DCTN2	86.9277	3.49e-02
KREMEN2	86.9196	3.50e-02
ERCC6-PGBD3	86.917	3.50e-02
CCDC149	86.9138	3.50e-02
ZYG11B	86.8998	3.51e-02
SMARCD1	86.8976	3.51e-02
GLTP	86.8912	3.51e-02
CLTA	86.8888	3.51e-02
MAP2K1	86.8835	3.52e-02
CHI3L1	86.8771	3.52e-02
HBS1L	86.8765	3.52e-02
MYADM	86.8761	3.52e-02
VKORC1L1	86.8722	3.52e-02
TMEM115	86.8669	3.52e-02
TIMP4	86.865	3.53e-02
DECR1	86.8614	3.53e-02
OGN	86.8572	3.53e-02
CEP78	86.8401	3.54e-02
OSCAR	86.8375	3.54e-02
COX4I1	86.8363	3.54e-02
MLLT4	86.8333	3.54e-02
LINGO1	86.8326	3.54e-02
RARRES2	86.8252	3.54e-02
G2E3	86.8149	3.56e-02
ARR3	86.8148	3.56e-02
TPST1	86.8126	3.56e-02
AP1B1	86.8122	3.56e-02
RIMKLB	86.8117	3.56e-02
VPS37B	86.8086	3.56e-02
WNT5B	86.8054	3.56e-02
POLR2H	86.7993	3.56e-02
MYH10	86.7908	3.57e-02
EIF3D	86.7871	3.57e-02
SAMD9L	86.7813	3.57e-02
KCNQ5	86.7768	3.57e-02
COQ7	86.7752	3.57e-02
CPEB2	86.7636	3.58e-02
CCDC102B	86.757	3.58e-02
WNK1	86.7567	3.58e-02
TMEM67	86.7562	3.58e-02
PHLDA2	86.746	3.59e-02
CTSB	86.7443	3.59e-02
HRASLS	86.7416	3.59e-02
SMARCA2	86.7307	3.60e-02
CHST2	86.7223	3.60e-02
LTBP2	86.718	3.60e-02
SLC10A3	86.7002	3.61e-02
POLR2J3	86.6999	3.61e-02
FBXL12	86.6994	3.61e-02
TBC1D31	86.699	3.61e-02
ZFYVE1	86.6876	3.62e-02
PCID2	86.6876	3.62e-02
CBWD1	86.6866	3.62e-02
FSHB	86.6842	3.63e-02
GPHN	86.6723	3.63e-02
UBE2W	86.669	3.63e-02
RASGRP1	86.6666	3.63e-02
MROH7	86.66	3.64e-02
FAM129A	86.6593	3.64e-02
STYXL1	86.6542	3.64e-02
PFKFB4	86.6519	3.64e-02
CTRC	86.6501	3.64e-02
FER	86.6485	3.64e-02
HERC4	86.6483	3.64e-02
PARP10	86.6445	3.65e-02
GPR137	86.6435	3.65e-02
KLHL5	86.6418	3.65e-02
ATP5J2-PTCD1	86.6345	3.65e-02
ALG10B	86.6312	3.65e-02
HLA-DMA	86.6263	3.65e-02
ITGAL	86.6229	3.66e-02
PSTPIP1	86.6208	3.66e-02
BCL2L1	86.6091	3.66e-02
PDHA1	86.604	3.67e-02
KARS	86.6014	3.67e-02
MAP7	86.5976	3.67e-02
AS3MT	86.5975	3.67e-02
GPN1	86.5947	3.67e-02
EMC2	86.5805	3.68e-02
SF1	86.5781	3.68e-02
SULT1C2	86.5697	3.68e-02
ZSWIM7	86.5674	3.68e-02
DHX40	86.5597	3.69e-02
PSMG4	86.5527	3.69e-02
GRK7	86.5487	3.69e-02
IGHG1	86.5385	3.70e-02
KHDRBS3	86.5259	3.71e-02
IFT80	86.5215	3.71e-02
SNURF	86.5184	3.71e-02
WISP1	86.5048	3.72e-02
ELAVL4	86.5043	3.72e-02
AKAP9	86.504	3.72e-02
OSBPL6	86.499	3.72e-02
CCDC23	86.4976	3.72e-02
OR5B17	86.4957	3.72e-02
CRISPLD1	86.4929	3.73e-02
CACUL1	86.4914	3.73e-02
MPC1	86.4881	3.73e-02
ANXA3	86.4875	3.73e-02
RXFP3	86.4761	3.73e-02
LYRM1	86.471	3.74e-02
ZNF714	86.4607	3.74e-02
CCHCR1	86.4605	3.74e-02
PPFIA2	86.4497	3.75e-02
CCDC7	86.4491	3.75e-02
NSMCE2	86.4325	3.76e-02
PMS1	86.4315	3.76e-02
RNF123	86.4226	3.76e-02
CSDC2	86.4152	3.76e-02
DBNL	86.4149	3.77e-02
ZNF283	86.4089	3.77e-02
AMBRA1	86.4064	3.77e-02
CCDC66	86.4005	3.78e-02
CYTH1	86.3979	3.78e-02
ENOSF1	86.3942	3.78e-02
HLA-F	86.3882	3.78e-02
FGF8	86.3876	3.78e-02
PLXNB2	86.3867	3.78e-02
SLMAP	86.3819	3.79e-02
PIK3R3	86.3813	3.79e-02
UBR1	86.3803	3.79e-02
ADAM29	86.3675	3.79e-02
SKP2	86.3662	3.79e-02
AMZ2	86.3641	3.80e-02
WIPF2	86.3628	3.80e-02
FOPNL	86.3312	3.81e-02
GAD1	86.3284	3.81e-02
C20orf24	86.3179	3.82e-02
OSCAR	86.3125	3.82e-02
ZNF559-ZNF177	86.2982	3.83e-02
SLC2A14	86.2883	3.84e-02
GSC2	86.2877	3.84e-02
AKT2	86.2866	3.84e-02
AP2M1	86.2861	3.84e-02
MYL4	86.2824	3.84e-02
HTR2C	86.28	3.84e-02
STAG3	86.2783	3.84e-02
DPY19L1	86.275	3.84e-02
ZSCAN2	86.2725	3.85e-02
ALDH1B1	86.2678	3.85e-02
COCH	86.2622	3.85e-02
RPS9	86.2516	3.86e-02
NOMO3	86.2451	3.86e-02
WDR72	86.2438	3.86e-02
KIR3DL1	86.2419	3.86e-02
MARK4	86.2388	3.86e-02
DMTN	86.2289	3.87e-02
FICD	86.2273	3.87e-02
DDAH2	86.2265	3.87e-02
PTPN20A	86.2221	3.87e-02
SNCAIP	86.2158	3.87e-02
GRHPR	86.215	3.87e-02
SERPINB5	86.2001	3.88e-02
PEX5	86.2	3.88e-02
AKAP13	86.1981	3.88e-02
MOGS	86.195	3.89e-02
C9orf3	86.1893	3.89e-02
SH3BP2	86.1881	3.89e-02
FAM156A	86.1751	3.90e-02
ZNF268	86.1694	3.90e-02
MAGEA2B	86.1613	3.91e-02
USP15	86.1598	3.91e-02
KCTD6	86.1482	3.91e-02
WWC2	86.1425	3.92e-02
CYTH4	86.132	3.92e-02
SHC1	86.128	3.92e-02
KANSL2	86.1246	3.93e-02
CSNK2B	86.12	3.93e-02
HELQ	86.1173	3.93e-02
MIER3	86.1056	3.93e-02
VSTM1	86.0979	3.94e-02
GALNT2	86.0967	3.94e-02
LILRB1	86.0927	3.94e-02
RASA4B	86.0913	3.94e-02
FEM1B	86.0834	3.95e-02
HDAC2	86.0814	3.95e-02
GATSL3	86.0802	3.95e-02
MAP3K9	86.0771	3.95e-02
STARD3	86.0715	3.96e-02
PACRG	86.0704	3.96e-02
RCHY1	86.0694	3.96e-02
CHRDL2	86.0689	3.96e-02
OLFM2	86.0642	3.96e-02
LIG1	86.0613	3.96e-02
RPS6KB2	86.0611	3.96e-02
78429	86.0596	3.96e-02
MICU3	86.0557	3.96e-02
SCLY	86.055	3.96e-02
C10orf10	86.0539	3.97e-02
CPEB2	86.0478	3.97e-02
TMBIM4	86.0432	3.97e-02
SLC38A4	86.0401	3.97e-02
EMCN	86.0395	3.97e-02
ADCY10	86.0386	3.97e-02
HIP1	86.0321	3.98e-02
HIF3A	86.03	3.98e-02
MGAM	86.03	3.98e-02
WDR27	86.0273	3.98e-02
HHIPL1	86.0109	3.99e-02
HTR4	86.0103	3.99e-02
TRIM22	85.9898	4.00e-02
ZCCHC18	85.9881	4.00e-02
TCTN1	85.984	4.00e-02
CPNE4	85.9829	4.00e-02
DUS2	85.9784	4.00e-02
TMCO1	85.9728	4.01e-02
ZNF148	85.9669	4.01e-02
KLHL23	85.9601	4.02e-02
ZNF106	85.9601	4.02e-02
TRIM62	85.9571	4.02e-02
HFM1	85.9536	4.02e-02
FOLR2	85.9528	4.02e-02
CDH6	85.9519	4.02e-02
GCNT1	85.9501	4.02e-02
ZSWIM7	85.9434	4.03e-02
RBM25	85.942	4.03e-02
TPM4	85.9321	4.03e-02
PROS1	85.9251	4.03e-02
BARD1	85.9207	4.04e-02
ALB	85.9206	4.04e-02
DNAH12	85.9147	4.04e-02
RAB18	85.9145	4.04e-02
BABAM1	85.9143	4.04e-02
PCP4	85.8965	4.05e-02
ARRDC1	85.8854	4.05e-02
CFAP221	85.8849	4.06e-02
TBC1D16	85.8779	4.06e-02
ITSN1	85.8776	4.06e-02
ZWILCH	85.8727	4.07e-02
GKAP1	85.8554	4.07e-02
RRAS2	85.8552	4.07e-02
STK25	85.8539	4.08e-02
LSM5	85.852	4.08e-02
DCAF7	85.8496	4.08e-02
FGFR4	85.8488	4.08e-02
CHST12	85.8399	4.08e-02
TMEM184A	85.8273	4.09e-02
UBE2J2	85.8243	4.09e-02
SATB1	85.8203	4.09e-02
NDUFA11	85.8128	4.10e-02
OTUD5	85.812	4.10e-02
PTPRC	85.804	4.10e-02
KLK9	85.8034	4.10e-02
SENP3	85.7996	4.10e-02
UHRF1BP1L	85.7992	4.10e-02
DCN	85.7927	4.11e-02
GDI2	85.7911	4.11e-02
HPSE	85.7811	4.12e-02
ECT2	85.7769	4.12e-02
ARL5B	85.7722	4.12e-02
EPGN	85.7714	4.12e-02
SCEL	85.7673	4.12e-02
NOTCH2NL	85.7635	4.13e-02
HMGCL	85.7617	4.13e-02
CENPK	85.7601	4.13e-02
RAI14	85.7585	4.13e-02
DVL3	85.754	4.13e-02
TBC1D3E	85.7454	4.13e-02
SYF2	85.743	4.14e-02
QTRTD1	85.7397	4.14e-02
RAB11FIP3	85.7394	4.14e-02
PSEN1	85.7363	4.14e-02
C6orf136	85.7341	4.14e-02
PPP2R4	85.7315	4.14e-02
CDC6	85.7295	4.14e-02
TTLL11	85.7249	4.15e-02
ZFP57	85.7204	4.15e-02
RPL39L	85.7185	4.15e-02
EVA1C	85.7164	4.15e-02
UBL7	85.7164	4.15e-02
PTK2B	85.7161	4.15e-02
CENPT	85.7136	4.15e-02
MAPK4	85.7088	4.15e-02
PRPF31	85.7077	4.15e-02
FAM104A	85.7058	4.15e-02
PPM1D	85.6942	4.17e-02
ADAM10	85.6927	4.17e-02
ZDHHC2	85.6908	4.17e-02
TRAF3IP1	85.6898	4.17e-02
ZNF79	85.6896	4.17e-02
CYB5R2	85.6873	4.17e-02
ZNF483	85.6796	4.17e-02
IL7	85.6779	4.17e-02
USP1	85.6667	4.18e-02
TNFRSF9	85.6615	4.18e-02
NDUFS6	85.6572	4.18e-02
EIF2S2	85.6532	4.19e-02
ZNF765	85.6453	4.19e-02
AKAP1	85.6416	4.19e-02
BLMH	85.6413	4.19e-02
NME6	85.64	4.19e-02
PPOX	85.6387	4.19e-02
B4GALNT4	85.6352	4.19e-02
BCL2L14	85.6316	4.20e-02
PSMC6	85.6306	4.20e-02
ABCC3	85.6285	4.20e-02
C22orf15	85.6273	4.20e-02
KIR2DL1	85.6238	4.20e-02
ART4	85.6231	4.20e-02
KRT74	85.6211	4.20e-02
FAM96A	85.6123	4.21e-02
WDR41	85.6105	4.21e-02
KIAA2026	85.6056	4.21e-02
SYVN1	85.6025	4.22e-02
PIGX	85.5991	4.22e-02
DMKN	85.5988	4.22e-02
EIF3M	85.5973	4.22e-02
IGSF9	85.5886	4.22e-02
FUZ	85.5863	4.22e-02
MEGF8	85.5845	4.23e-02
DNASE1	85.5838	4.23e-02
PUM1	85.5649	4.24e-02
ZNF417	85.5625	4.24e-02
INSR	85.5593	4.24e-02
ATHL1	85.5591	4.24e-02
CACNA1C	85.5568	4.24e-02
BDKRB2	85.5561	4.24e-02
ARHGDIB	85.554	4.24e-02
DDB2	85.5535	4.24e-02
FBXO3	85.5241	4.26e-02
SLC35B4	85.5174	4.26e-02
ARHGEF16	85.5139	4.27e-02
ANK2	85.5064	4.27e-02
SMCO2	85.5053	4.27e-02
TMEM147	85.5029	4.27e-02
WDR37	85.5027	4.27e-02
TPCN1	85.5021	4.27e-02
CHD9	85.492	4.28e-02
NRD1	85.4776	4.28e-02
BMP1	85.4771	4.28e-02
FAM96B	85.4654	4.29e-02
TAS2R5	85.4648	4.29e-02
PITX2	85.4644	4.29e-02
TFEB	85.4619	4.29e-02
MEF2B	85.4606	4.29e-02
SLC16A3	85.4569	4.29e-02
CLP1	85.4553	4.29e-02
NUP54	85.4504	4.30e-02
RAP1GDS1	85.4358	4.31e-02
LCK	85.4294	4.31e-02
RFC3	85.4188	4.32e-02
MATN4	85.417	4.32e-02
BLCAP	85.4137	4.32e-02
APLP1	85.4096	4.32e-02
PPP1R11	85.4051	4.32e-02
SPATA7	85.4027	4.33e-02
ESRRA	85.3982	4.33e-02
SLC25A29	85.3964	4.33e-02
TMEM150B	85.3935	4.33e-02
OR5T3	85.3923	4.33e-02
ALDH3A2	85.3847	4.34e-02
SCAF11	85.3847	4.34e-02
CTLA4	85.384	4.34e-02
ANP32E	85.3754	4.34e-02
PDE6A	85.3751	4.34e-02
TESK1	85.3675	4.34e-02
SLC39A10	85.361	4.35e-02
NXN	85.359	4.35e-02
KLF5	85.355	4.35e-02
MDM2	85.3495	4.36e-02
DACH2	85.3487	4.36e-02
GLDN	85.3463	4.36e-02
SLC6A2	85.3461	4.36e-02
DMKN	85.3447	4.36e-02
GTF2H2	85.3367	4.36e-02
RAB18	85.3224	4.37e-02
DDHD2	85.3211	4.37e-02
UBA2	85.3161	4.37e-02
CDH17	85.3155	4.37e-02
TRIM77	85.3145	4.38e-02
PAK1	85.2988	4.38e-02
NSUN6	85.2966	4.38e-02
GRIP1	85.2879	4.39e-02
CIRH1A	85.2782	4.40e-02
AGER	85.2778	4.40e-02
CFLAR	85.2761	4.40e-02
CCDC53	85.2751	4.40e-02
SYTL2	85.2707	4.40e-02
FBF1	85.268	4.40e-02
MPDU1	85.2677	4.40e-02
OR5AK2	85.2666	4.40e-02
MGAT5	85.265	4.40e-02
C11orf86	85.2642	4.41e-02
PPT2	85.2583	4.41e-02
NDUFA10	85.256	4.41e-02
CFAP36	85.2449	4.42e-02
CIPC	85.2424	4.42e-02
MIPOL1	85.2359	4.42e-02
KHDC1	85.2337	4.42e-02
HSD17B8	85.2327	4.42e-02
POU5F1B	85.2314	4.42e-02
RXRB	85.2278	4.42e-02
ALDH7A1	85.2246	4.43e-02
PGS1	85.2229	4.43e-02
STT3A	85.2215	4.43e-02
MLH1	85.2177	4.43e-02
ST20	85.2162	4.43e-02
PNPT1	85.215	4.43e-02
AMT	85.2139	4.44e-02
ARRDC2	85.2124	4.44e-02
PLCG2	85.2003	4.44e-02
RBFOX1	85.1947	4.45e-02
PEX2	85.1944	4.45e-02
RAB3A	85.1924	4.45e-02
FOXRED1	85.1907	4.45e-02
AGTRAP	85.1872	4.45e-02
ZNF239	85.1799	4.45e-02
NDUFB2	85.1797	4.45e-02
FAM136A	85.176	4.45e-02
NUPL2	85.1729	4.46e-02
HYPK	85.1714	4.46e-02
APOBEC3A	85.1681	4.46e-02
RPSA	85.1476	4.47e-02
86018	85.1472	4.47e-02
HMOX2	85.1341	4.48e-02
CABYR	85.132	4.48e-02
ATXN2L	85.1312	4.48e-02
TRIM59	85.1301	4.48e-02
PRDX5	85.1298	4.48e-02
IMPA1	85.1243	4.49e-02
CD79A	85.1202	4.49e-02
TOP2B	85.1128	4.49e-02
RAB29	85.1114	4.49e-02
ZNF708	85.1067	4.49e-02
TSEN34	85.1021	4.50e-02
FAM153B	85.0997	4.50e-02
MAPKAPK3	85.0971	4.50e-02
HBP1	85.0926	4.50e-02
LST1	85.0869	4.50e-02
CSF3	85.0802	4.51e-02
RALGDS	85.0802	4.51e-02
SLC7A7	85.0794	4.51e-02
NME3	85.0788	4.51e-02
NOL3	85.0768	4.51e-02
PF4	85.0737	4.52e-02
U2AF1	85.0726	4.52e-02
UBE2W	85.0716	4.52e-02
CRX	85.0668	4.52e-02
ZC3H13	85.066	4.52e-02
EXOG	85.0623	4.52e-02
GPBP1L1	85.0622	4.52e-02
RCC1	85.0612	4.52e-02
TBL1XR1	85.0604	4.52e-02
TUSC3	85.0593	4.52e-02
B2M	85.0592	4.52e-02
SIGLEC7	85.0536	4.53e-02
ZNF639	85.0507	4.53e-02
OGG1	85.0485	4.53e-02
CCHCR1	85.0471	4.53e-02
ELN	85.046	4.53e-02
STAU2	85.0449	4.53e-02
NBL1	85.0392	4.53e-02
CCNB1	85.0349	4.54e-02
FCRLB	85.0338	4.54e-02
MRPL24	85.0278	4.54e-02
CORO1A	85.0278	4.54e-02
RAD51C	85.0157	4.54e-02
AUTS2	85.0095	4.55e-02
FBXO24	85.006	4.55e-02
C19orf80	85.0039	4.56e-02
TOP1MT	85.0013	4.56e-02
NBPF14	84.9967	4.56e-02
RNASE11	84.9925	4.56e-02
ANPEP	84.9907	4.56e-02
HARS2	84.9858	4.56e-02
C1orf177	84.9829	4.57e-02
PPIP5K2	84.982	4.57e-02
CCL11	84.9789	4.57e-02
SUPT3H	84.9768	4.57e-02
9872	84.9739	4.57e-02
PPP1R14D	84.9691	4.57e-02
VTCN1	84.9687	4.57e-02
TMEM87A	84.9598	4.58e-02
STX11	84.9586	4.58e-02
RPL36	84.9583	4.58e-02
ZNF345	84.9574	4.58e-02
KLHL42	84.9536	4.58e-02
SEL1L2	84.9505	4.58e-02
SMIM3	84.9465	4.58e-02
ATXN10	84.9426	4.59e-02
CTIF	84.9425	4.59e-02
FGFR1	84.9412	4.59e-02
NELFE	84.9324	4.60e-02
L3MBTL2	84.9317	4.60e-02
P2RY12	84.9311	4.60e-02
TNF	84.9283	4.60e-02
FAM151A	84.9265	4.60e-02
DSG4	84.9234	4.60e-02
MNX1	84.9212	4.60e-02
ERAP1	84.9136	4.61e-02
MICA	84.9128	4.61e-02
C17orf70	84.9084	4.61e-02
LRRC28	84.9054	4.61e-02
CCDC86	84.8942	4.62e-02
KCNE4	84.8907	4.62e-02
SNX31	84.8898	4.62e-02
EEF1D	84.889	4.62e-02
ZKSCAN8	84.8866	4.62e-02
NXT2	84.8852	4.62e-02
NR2F2	84.8796	4.62e-02
ST7L	84.8696	4.63e-02
RAB3IL1	84.8611	4.64e-02
ROGDI	84.8565	4.64e-02
HMG20A	84.8549	4.64e-02
SP100	84.854	4.64e-02
NDUFA10	84.85	4.64e-02
PRPS2	84.8499	4.64e-02
PRAMEF12	84.8484	4.64e-02
CIRBP	84.8477	4.64e-02
THOC6	84.8461	4.64e-02
FXR1	84.8455	4.64e-02
MAP2K5	84.8421	4.65e-02
MAP2K4	84.8392	4.65e-02
KIR2DL2	84.8383	4.65e-02
WARS	84.8319	4.65e-02
MAP4K5	84.8287	4.65e-02
EEF1D	84.8158	4.66e-02
MRPS25	84.8124	4.66e-02
MTMR4	84.8033	4.67e-02
CS	84.8027	4.67e-02
WNT8A	84.8019	4.67e-02
ZNF821	84.8018	4.67e-02
THRAP3	84.7998	4.67e-02
LHX9	84.7986	4.67e-02
ANAPC11	84.7941	4.68e-02
C2	84.7877	4.68e-02
CSPG4	84.7833	4.68e-02
PER1	84.7736	4.69e-02
CRABP2	84.7674	4.69e-02
TACC2	84.7537	4.70e-02
AKAP12	84.753	4.70e-02
CD164	84.7492	4.70e-02
RAB3IP	84.7476	4.70e-02
CCDC151	84.7436	4.70e-02
KXD1	84.7415	4.70e-02
HAS1	84.7392	4.70e-02
NADSYN1	84.7373	4.70e-02
BTBD7	84.7255	4.71e-02
LLGL2	84.7216	4.72e-02
ZBTB20	84.7184	4.72e-02
BLCAP	84.7152	4.72e-02
MCTP2	84.7122	4.72e-02
STAU1	84.708	4.72e-02
BRI3	84.7051	4.72e-02
IRF7	84.7011	4.73e-02
FAM129C	84.697	4.73e-02
MTFR1L	84.6962	4.73e-02
CCNB1IP1	84.6925	4.73e-02
MCIDAS	84.6916	4.73e-02
CDX1	84.6851	4.73e-02
BABAM1	84.6824	4.74e-02
CTNND1	84.675	4.75e-02
24109	84.6742	4.75e-02
GDI1	84.6741	4.75e-02
AGER	84.6735	4.75e-02
PRSS55	84.6725	4.75e-02
IDS	84.6707	4.75e-02
MPP1	84.6655	4.75e-02
PLCH2	84.6613	4.75e-02
FCRL2	84.6599	4.75e-02
ST6GALNAC6	84.6577	4.75e-02
ZNF322	84.6542	4.76e-02
ARHGAP27	84.6533	4.76e-02
TRIM27	84.6528	4.76e-02
ZBTB40	84.6513	4.76e-02
USP2	84.6419	4.76e-02
EIF4A2	84.6394	4.76e-02
MFGE8	84.6392	4.76e-02
PTPN20A	84.638	4.76e-02
PTPRS	84.6304	4.77e-02
SNX21	84.6295	4.77e-02
ARPC2	84.6281	4.77e-02
GOPC	84.6263	4.77e-02
LHX9	84.6258	4.77e-02
ZBTB3	84.6257	4.77e-02
CDC27	84.6239	4.77e-02
SLC23A3	84.6226	4.77e-02
RSRC1	84.6224	4.77e-02
ADH7	84.6215	4.77e-02
PRR4	84.6183	4.77e-02
EPS8	84.6162	4.77e-02
DCTN6	84.6078	4.78e-02
PSPH	84.6069	4.78e-02
FABP7	84.6045	4.79e-02
RXFP3	84.6043	4.79e-02
FPGS	84.6039	4.79e-02
HHAT	84.6028	4.79e-02
D2HGDH	84.6009	4.79e-02
DDX23	84.5972	4.79e-02
ICA1	84.5959	4.79e-02
STAG3	84.5958	4.79e-02
RAB30	84.5926	4.79e-02
PSMD6	84.5873	4.79e-02
CFB	84.5871	4.79e-02
PPP1R11	84.5821	4.80e-02
VNN2	84.5819	4.80e-02
FAM107B	84.5817	4.80e-02
FIBCD1	84.5801	4.80e-02
SMPD1	84.5782	4.80e-02
SPINK1	84.5766	4.80e-02
HORMAD2	84.5755	4.80e-02
REXO2	84.5754	4.80e-02
NLRC5	84.5747	4.80e-02
FN1	84.5704	4.80e-02
SOX5	84.569	4.80e-02
DDX60	84.566	4.80e-02
ABCD4	84.5646	4.81e-02
VAMP4	84.5626	4.81e-02
ZFAND1	84.5615	4.81e-02
80138	84.5542	4.82e-02
COCH	84.5529	4.82e-02
SAP25	84.5447	4.82e-02
LMBR1	84.5426	4.82e-02
DCXR	84.5417	4.82e-02
DDAH2	84.5389	4.82e-02
SLC39A4	84.5358	4.82e-02
JDP2	84.525	4.83e-02
SNAP23	84.5228	4.83e-02
VARS2	84.5209	4.83e-02
BRPF1	84.5198	4.83e-02
FCAR	84.5174	4.83e-02
MIB2	84.517	4.83e-02
SYPL2	84.5115	4.84e-02
C15orf43	84.5074	4.84e-02
DCAF11	84.4907	4.85e-02
PCBP2	84.4842	4.86e-02
MVD	84.4832	4.86e-02
RNF32	84.4766	4.86e-02
MITD1	84.4763	4.86e-02
MDH2	84.4708	4.86e-02
HEATR5A	84.4677	4.86e-02
EGF	84.4673	4.86e-02
SMAD3	84.4643	4.87e-02
VARS	84.4601	4.87e-02
BIN3	84.4518	4.87e-02
CNTN6	84.4511	4.87e-02
ESPNL	84.4492	4.87e-02
ZNF692	84.4488	4.87e-02
POLR2B	84.4482	4.87e-02
CD44	84.4475	4.87e-02
CSNK1G3	84.4462	4.87e-02
BPNT1	84.4447	4.88e-02
BCKDK	84.439	4.88e-02
TP63	84.4334	4.89e-02
TESC	84.4319	4.89e-02
OR5L2	84.4282	4.89e-02
WDR27	84.4273	4.89e-02
HPS5	84.427	4.89e-02
NMU	84.4265	4.89e-02
FBXL2	84.4245	4.89e-02
NDUFS1	84.424	4.89e-02
NAT1	84.4225	4.89e-02
KIR3DL3	84.4189	4.89e-02
FAM71F1	84.4055	4.90e-02
ZNF692	84.3996	4.90e-02
ABCB5	84.397	4.90e-02
PPIP5K2	84.3959	4.90e-02
ANG	84.3952	4.90e-02
PITPNM1	84.3944	4.91e-02
HAP1	84.3891	4.91e-02
CCL15	84.3809	4.92e-02
LARP1	84.3785	4.92e-02
IQCE	84.3783	4.92e-02
DNM3	84.3729	4.92e-02
SS18	84.3665	4.92e-02
C16orf70	84.3665	4.92e-02
PEX5L	84.3618	4.93e-02
HOXA10	84.3618	4.93e-02
BMF	84.3618	4.93e-02
CTNNB1	84.361	4.93e-02
SLX1A	84.3572	4.93e-02
IQCJ-SCHIP1	84.35	4.93e-02
GRINA	84.3496	4.93e-02
TTC7B	84.3475	4.93e-02
CAST	84.3464	4.93e-02
USP36	84.3412	4.94e-02
CHMP4C	84.3402	4.94e-02
P4HTM	84.3391	4.94e-02
ZNF213	84.3318	4.94e-02
NUP107	84.3215	4.95e-02
SYNGR4	84.3164	4.95e-02
ACSM2A	84.3112	4.96e-02
EBAG9	84.3087	4.96e-02
RAB30	84.3059	4.96e-02
CTCFL	84.2997	4.96e-02
USP19	84.2987	4.96e-02
FAM92A1	84.2984	4.96e-02
RPL13	84.292	4.97e-02
ARHGAP18	84.29	4.97e-02
RNFT1	84.2875	4.97e-02
CSF1R	84.2831	4.97e-02
MRPL19	84.2825	4.97e-02
BTN3A3	84.2795	4.97e-02
USP17L11	84.2759	4.97e-02
ADAP2	84.2725	4.98e-02
ACAP2	84.2659	4.98e-02
TSPAN31	84.2657	4.98e-02
TG	84.2628	4.99e-02
DNAJC7	84.2552	4.99e-02
CITED4	84.2541	4.99e-02
TRNT1	84.246	4.99e-02
TM2D1	84.2424	5.00e-02
RHCE	84.2403	5.00e-02
SMAP2	84.2305	5.00e-02
CD96	84.2258	5.00e-02
NUBPL	84.2257	5.00e-02
FKBP10	84.2163	5.01e-02
PKIG	84.2154	5.01e-02
TRBV7-9	84.2125	5.02e-02
PPT2	84.2089	5.02e-02
CSF2	84.2072	5.02e-02
PPFIBP1	84.2058	5.02e-02
GDA	84.204	5.02e-02
CCT5	84.2021	5.02e-02
ZNF611	84.199	5.02e-02
UHRF1	84.1985	5.02e-02
ADAM32	84.1978	5.02e-02
ERCC2	84.1953	5.02e-02
ENO4	84.1951	5.02e-02
TARBP2	84.1918	5.03e-02
ATP5SL	84.1849	5.03e-02
NFATC1	84.1822	5.03e-02
VWA3A	84.1782	5.03e-02
EDC3	84.1754	5.03e-02
RIF1	84.1743	5.04e-02
TRPM4	84.171	5.04e-02
MAEA	84.1566	5.05e-02
MLST8	84.1525	5.05e-02
CDK4	84.1508	5.05e-02
UGT2A3	84.1505	5.05e-02
CDH11	84.1427	5.06e-02
CCNK	84.138	5.06e-02
LPA	84.1363	5.06e-02
KRTAP9-7	84.1331	5.06e-02
TWISTNB	84.1289	5.06e-02
PPT2	84.125	5.07e-02
LY6G6C	84.124	5.07e-02
ELMO1	84.1224	5.07e-02
PFKFB4	84.1219	5.07e-02
FOS	84.1219	5.07e-02
KIAA0319	84.1213	5.07e-02
B4GALT2	84.1203	5.07e-02
GPER1	84.1193	5.07e-02
CDK9	84.1163	5.07e-02
SLC1A1	84.1161	5.07e-02
NTMT1	84.1099	5.07e-02
TMEM192	84.1054	5.07e-02
TEX30	84.0963	5.08e-02
SMN1	84.0957	5.08e-02
DDX46	84.0906	5.09e-02
MANEAL	84.0905	5.09e-02
BRF1	84.0845	5.09e-02
GABARAPL1	84.0819	5.09e-02
VASH2	84.0783	5.09e-02
STARD10	84.0757	5.09e-02
SPEF1	84.0751	5.09e-02
OPRM1	84.0674	5.10e-02
DYM	84.0638	5.10e-02
FAM181A	84.0597	5.10e-02
IGHG1	84.0532	5.11e-02
ATXN1	84.0504	5.11e-02
PROM2	84.0477	5.11e-02
CASP1	84.0469	5.11e-02
MLANA	84.0447	5.12e-02
CLTC	84.044	5.12e-02
TMEM55A	84.0408	5.12e-02
CHMP7	84.0389	5.12e-02
PCDHGA3	84.0389	5.12e-02
PGAP2	84.0353	5.12e-02
AP4B1	84.0319	5.12e-02
CD37	84.0275	5.12e-02
METTL22	84.0273	5.12e-02
SALL1	84.027	5.12e-02
BCLAF1	84.021	5.13e-02
LAT2	84.0175	5.13e-02
CSNK2B	84.0157	5.13e-02
POLI	84.0146	5.13e-02
KIAA2018	84.0114	5.13e-02
NUCB2	84.0094	5.13e-02
ERCC1	84.0032	5.14e-02
SRP19	84.0024	5.14e-02
SHH	83.9985	5.14e-02
FLOT1	83.9979	5.14e-02
QPCTL	83.9963	5.14e-02
TMEM182	83.9958	5.14e-02
DOLPP1	83.9952	5.14e-02
PLCH2	83.9922	5.15e-02
MOG	83.9921	5.15e-02
PPP4R1	83.9921	5.15e-02
CPNE6	83.9913	5.15e-02
KCTD10	83.984	5.15e-02
RPH3A	83.9825	5.15e-02
SLC6A2	83.981	5.15e-02
ANKRD28	83.975	5.16e-02
RAD51AP1	83.9744	5.16e-02
SLC43A3	83.9717	5.16e-02
UBE2E3	83.9618	5.16e-02
GSE1	83.9594	5.16e-02
CPNE6	83.9568	5.16e-02
BRDT	83.9524	5.17e-02
DNM1L	83.9508	5.17e-02
TMEM91	83.9506	5.17e-02
NR1I3	83.9477	5.17e-02
NARS	83.9448	5.18e-02
ADAM32	83.941	5.18e-02
PPP2R2D	83.9392	5.18e-02
HNRNPC	83.9372	5.18e-02
D2HGDH	83.9371	5.18e-02
EGFR	83.935	5.18e-02
AREL1	83.9345	5.18e-02
CSF2RA	83.9191	5.19e-02
COMMD5	83.9152	5.19e-02
ARPP21	83.915	5.19e-02
CMKLR1	83.9064	5.19e-02
ZNF789	83.9003	5.20e-02
PSKH2	83.8966	5.20e-02
ADCY9	83.8832	5.21e-02
CXorf67	83.8814	5.21e-02
IGHG1	83.8812	5.21e-02
C11orf24	83.8811	5.21e-02
C8orf44	83.8781	5.21e-02
CRYBA2	83.8765	5.21e-02
TMEM180	83.8758	5.21e-02
ADAM10	83.8727	5.22e-02
ZNF354B	83.8695	5.22e-02
CAMKV	83.8674	5.22e-02
FOXS1	83.8657	5.22e-02
TRIM7	83.8618	5.22e-02
DYRK2	83.8617	5.22e-02
SLC2A11	83.8609	5.22e-02
PRKD1	83.8582	5.22e-02
LAMTOR5	83.8549	5.23e-02
DEAF1	83.8547	5.23e-02
NDRG1	83.8538	5.23e-02
ZSCAN5A	83.8536	5.23e-02
NDUFB1	83.8493	5.23e-02
LDHC	83.8436	5.24e-02
BTK	83.843	5.24e-02
HLA-DQB1	83.8392	5.24e-02
TFDP2	83.8391	5.24e-02
TMEM39A	83.8368	5.24e-02
DPYSL3	83.8358	5.24e-02
B4GALT4	83.8358	5.24e-02
40410	83.8334	5.24e-02
ATP6AP2	83.8331	5.24e-02
SENP7	83.8308	5.24e-02
MFSD12	83.8292	5.24e-02
FAM111B	83.8217	5.25e-02
SF3B1	83.8208	5.25e-02
ERCC6L2	83.8197	5.25e-02
SYNJ2BP	83.8124	5.26e-02
HIPK1	83.8023	5.26e-02
ATF6	83.8001	5.26e-02
VIL1	83.7985	5.26e-02
DPYSL5	83.797	5.26e-02
FBXO8	83.7965	5.26e-02
YTHDC2	83.7951	5.26e-02
TMEM53	83.7949	5.27e-02
RAB37	83.7945	5.27e-02
PAX1	83.7927	5.27e-02
TRIM39	83.7785	5.27e-02
ELMOD3	83.778	5.27e-02
PPP2R4	83.7754	5.27e-02
TAPBP	83.7739	5.28e-02
DENND3	83.7732	5.28e-02
SLC39A7	83.7715	5.28e-02
WFDC5	83.7685	5.28e-02
FOXD4L6	83.7626	5.29e-02
KIR3DL1	83.7601	5.29e-02
IQCE	83.7407	5.30e-02
HLA-DQB1	83.7392	5.30e-02
SGK3	83.7361	5.30e-02
EIF4G2	83.7342	5.30e-02
PCSK5	83.7322	5.30e-02
BAG6	83.729	5.30e-02
MTTP	83.729	5.30e-02
TSPY3	83.7278	5.30e-02
MCM4	83.7257	5.30e-02
CIC	83.7256	5.30e-02
NDUFS1	83.7237	5.31e-02
29569	83.7218	5.31e-02
TMEM241	83.7216	5.31e-02
LST1	83.7194	5.31e-02
SMYD3	83.7114	5.32e-02
PTP4A2	83.7111	5.32e-02
KRTAP9-2	83.7099	5.32e-02
MPDZ	83.7085	5.32e-02
HLA-DPA1	83.7083	5.32e-02
EXOSC9	83.7057	5.32e-02
BAG6	83.7051	5.32e-02
RUSC1	83.7017	5.32e-02
RANBP10	83.6997	5.32e-02
EMC10	83.6994	5.32e-02
RBBP7	83.6946	5.33e-02
HAMP	83.6928	5.33e-02
TAF6	83.6911	5.33e-02
BACH2	83.6877	5.33e-02
ACSF3	83.6872	5.33e-02
NDFIP2	83.6872	5.33e-02
WDR47	83.6818	5.33e-02
OR2H1	83.6813	5.33e-02
EIF2A	83.6769	5.33e-02
ZC3H12C	83.6764	5.33e-02
MYRFL	83.6763	5.33e-02
EDF1	83.6746	5.34e-02
NFE2L1	83.6743	5.34e-02
ZNF23	83.6743	5.34e-02
MKX	83.6647	5.35e-02
SEMA4G	83.6616	5.35e-02
UBL5	83.6598	5.35e-02
MGA	83.6592	5.35e-02
DCLRE1C	83.6528	5.35e-02
KIAA0319L	83.6504	5.35e-02
TMCO5A	83.6503	5.35e-02
CCHCR1	83.6497	5.35e-02
SYCP1	83.6493	5.35e-02
WDR7	83.6415	5.36e-02
MTA1	83.64	5.36e-02
NEIL2	83.635	5.36e-02
HNRNPC	83.6344	5.36e-02
C2CD3	83.6288	5.36e-02
SENP2	83.6288	5.36e-02
PLAUR	83.6282	5.36e-02
19324	83.6266	5.36e-02
SYN3	83.6261	5.36e-02
LMF1	83.6243	5.37e-02
UMODL1	83.6232	5.37e-02
LBR	83.6191	5.37e-02
PPP6R3	83.6176	5.37e-02
TEX2	83.6173	5.37e-02
ZNF766	83.6137	5.38e-02
ATP5J	83.6124	5.38e-02
ZNF442	83.6086	5.38e-02
KIR2DL4	83.605	5.38e-02
PRPSAP2	83.605	5.38e-02
GRIK2	83.6038	5.38e-02
MSRA	83.5995	5.38e-02
AURKAIP1	83.5958	5.38e-02
CLIC1	83.5877	5.39e-02
RNF148	83.5854	5.39e-02
AGER	83.5816	5.40e-02
NR6A1	83.5751	5.40e-02
TRPV4	83.5743	5.40e-02
SSX2IP	83.5688	5.40e-02
MKS1	83.5682	5.40e-02
UNC119B	83.5587	5.41e-02
SLC7A8	83.5541	5.41e-02
SEPT11	83.5388	5.42e-02
TMX2	83.5255	5.43e-02
OSM	83.5238	5.43e-02
EPGN	83.5233	5.43e-02
RFX3	83.52	5.43e-02
CARF	83.5185	5.43e-02
ZNF585B	83.5113	5.44e-02
ABI1	83.5107	5.44e-02
CALN1	83.51	5.44e-02
C12orf54	83.5059	5.44e-02
CDIP1	83.504	5.44e-02
GORASP2	83.5034	5.44e-02
GTPBP8	83.501	5.44e-02
ACTN1	83.4991	5.44e-02
C14orf178	83.4959	5.44e-02
NEU3	83.4939	5.45e-02
FAM208A	83.4922	5.45e-02
IL4R	83.4896	5.45e-02
ST3GAL6	83.4881	5.45e-02
SERPINB6	83.4877	5.45e-02
LY6G6E	83.4819	5.46e-02
NUP98	83.4787	5.46e-02
ACSM1	83.4739	5.46e-02
CFAP70	83.4701	5.46e-02
RASAL1	83.4694	5.46e-02
IFITM2	83.4663	5.46e-02
CARHSP1	83.4638	5.47e-02
ZNF138	83.4623	5.47e-02
NR1I3	83.4583	5.47e-02
CACNA1I	83.4569	5.47e-02
ADAMTS20	83.451	5.48e-02
CLDN14	83.4493	5.48e-02
GGA3	83.4452	5.48e-02
RBBP7	83.4445	5.48e-02
SIX5	83.431	5.49e-02
LMO3	83.4292	5.49e-02
HJURP	83.4258	5.49e-02
CCL26	83.421	5.49e-02
TAS2R46	83.4197	5.49e-02
CGN	83.4119	5.50e-02
PPP1R21	83.4048	5.51e-02
CAPG	83.4047	5.51e-02
GPANK1	83.4018	5.51e-02
NXF5	83.4	5.51e-02
CXorf40A	83.392	5.51e-02
ATXN2	83.3876	5.51e-02
CHRNB1	83.3858	5.51e-02
OTOF	83.3817	5.52e-02
PCNX	83.365	5.53e-02
PITPNA	83.3623	5.53e-02
CHAT	83.3619	5.53e-02
GABARAPL1	83.359	5.53e-02
MORN1	83.3581	5.53e-02
CIB3	83.3531	5.54e-02
RBP7	83.3517	5.54e-02
MTHFR	83.3515	5.54e-02
TCTN1	83.3514	5.54e-02
MMP28	83.3496	5.54e-02
RPL22	83.3457	5.54e-02
GALNT9	83.3402	5.54e-02
SP140L	83.3367	5.54e-02
ATP5SL	83.3354	5.54e-02
FRMD4A	83.3346	5.55e-02
STAU1	83.329	5.55e-02
IGHE	83.3278	5.55e-02
SLC26A10	83.3224	5.56e-02
PDZD11	83.3208	5.56e-02
IGF1	83.3208	5.56e-02
CLPS	83.3199	5.56e-02
NIPA1	83.3198	5.56e-02
CENPI	83.3192	5.56e-02
TOM1L1	83.3182	5.56e-02
POLR3B	83.3179	5.56e-02
C16orf91	83.3178	5.56e-02
DUS3L	83.3176	5.56e-02
AGAP3	83.3168	5.56e-02
TSR3	83.3168	5.56e-02
ZNF473	83.315	5.56e-02
DOK7	83.3112	5.56e-02
RAB24	83.309	5.56e-02
PLEKHG6	83.3083	5.56e-02
SPATA18	83.3055	5.56e-02
TAP2	83.3054	5.56e-02
CPNE6	83.3048	5.57e-02
IP6K2	83.3044	5.57e-02
SCMH1	83.3036	5.57e-02
TMEM175	83.3026	5.57e-02
CHFR	83.3009	5.57e-02
SLC4A11	83.3007	5.57e-02
ADAM33	83.2911	5.57e-02
C14orf105	83.2907	5.57e-02
SLCO2B1	83.2888	5.57e-02
C2orf68	83.2874	5.57e-02
OR2J3	83.2845	5.58e-02
TFEB	83.2818	5.58e-02
KRT33A	83.2785	5.58e-02
PIGO	83.2731	5.59e-02
CD81	83.2659	5.59e-02
MEGF8	83.2654	5.59e-02
SEC22A	83.2597	5.59e-02
MKS1	83.255	5.60e-02
ZNF607	83.2512	5.60e-02
NHLH2	83.2498	5.60e-02
PSMC6	83.2487	5.60e-02
FOCAD	83.2459	5.60e-02
GSTA1	83.2454	5.60e-02
PIAS1	83.2402	5.61e-02
EBF4	83.2328	5.61e-02
TOX2	83.2312	5.61e-02
DCTPP1	83.2303	5.61e-02
METTL15	83.2272	5.61e-02
DPYSL5	83.2254	5.61e-02
THTPA	83.2238	5.62e-02
IL4R	83.2177	5.62e-02
SNTB1	83.2175	5.62e-02
GPRC5B	83.2082	5.62e-02
97496	83.2078	5.62e-02
ZNF530	83.206	5.62e-02
ACOT11	83.2049	5.63e-02
TSPAN12	83.2014	5.63e-02
ZNF174	83.2011	5.63e-02
RNF19A	83.2011	5.63e-02
RAB24	83.2001	5.63e-02
GAK	83.2001	5.63e-02
RNF167	83.1998	5.63e-02
CFAP43	83.1974	5.63e-02
PPFIBP2	83.1973	5.63e-02
LPCAT1	83.1953	5.63e-02
DAO	83.1923	5.64e-02
LTB	83.1914	5.64e-02
LATS2	83.1859	5.64e-02
MRPS28	83.1833	5.64e-02
HIST1H2AC	83.1796	5.64e-02
PTPN6	83.1776	5.64e-02
NCF2	83.1774	5.64e-02
SLC22A17	83.1748	5.65e-02
ELP2	83.1708	5.65e-02
AUH	83.1695	5.65e-02
IQCE	83.1651	5.65e-02
SAE1	83.1631	5.66e-02
HSD11B1L	83.163	5.66e-02
NUP98	83.1612	5.66e-02
EHBP1	83.1604	5.66e-02
STX10	83.1558	5.66e-02
PCED1B	83.1557	5.66e-02
GTDC1	83.1488	5.66e-02
NAP1L2	83.1419	5.67e-02
PIGN	83.1387	5.67e-02
MOG	83.132	5.67e-02
PLLP	83.1311	5.67e-02
DMTF1	83.1307	5.67e-02
KIR3DL1	83.1277	5.67e-02
VSIG10	83.1271	5.67e-02
SLC35E3	83.1159	5.68e-02
RNF19A	83.1082	5.69e-02
ANTXR1	83.101	5.69e-02
TMEM129	83.1003	5.69e-02
RNF19A	83.0922	5.70e-02
NCK2	83.0868	5.70e-02
LYST	83.0809	5.71e-02
HBG2	83.0791	5.71e-02
DET1	83.0791	5.71e-02
MAN2C1	83.0757	5.71e-02
ZNF512	83.0728	5.71e-02
NAGLU	83.0682	5.71e-02
RFWD2	83.0678	5.71e-02
ALOX5	83.0669	5.71e-02
CLDND1	83.0556	5.72e-02
TPGS2	83.0502	5.72e-02
LIN37	83.0492	5.72e-02
MBD3L1	83.0439	5.73e-02
SNAI2	83.0418	5.73e-02
POLR2B	83.0362	5.73e-02
NFATC4	83.0359	5.73e-02
KLHL14	83.0349	5.74e-02
TMEM38B	83.0297	5.74e-02
CFL1	83.0277	5.74e-02
SATB2	83.0259	5.74e-02
PLCXD3	83.023	5.74e-02
FCN3	83.0162	5.74e-02
SPOCK3	83.0162	5.74e-02
KIR3DL3	83.0115	5.75e-02
HAP1	83.0096	5.75e-02
HTRA3	83.0056	5.75e-02
NUMBL	82.9982	5.76e-02
ACAD8	82.9958	5.76e-02
NUP54	82.9946	5.76e-02
[truncated: 2,250 more rows]
