# Supplementary material for: Identification of long noncoding RNA RP11-89K21.1 and RP11-357H14.17 as prognostic signature of endometrial carcinoma via integrated bioinformatics analysis
Source: Cancer Cell Int. 2020 Jun 24;20:268. doi: 10.1186/s12935-020-01359-9 (PMC7313119; doi:10.1186/s12935-020-01359-9)
Supplement: Supplementary file 7 — Additional file 7. The transcription factors correlated with RP11-357H14.17 [file 12935_2020_1359_MOESM7_ESM.txt]

transcription_factors	cell_type	treatment	up_TSS	overlap_TSS	inside	overlap_TES	down_TES
BHLHE40	K562	None	No	No	Yes	No	No
CCNT2	K562	None	No	No	Yes	No	No
CEBPB	A549	None	No	No	Yes	No	No
CEBPB	HepG2	None	No	No	Yes	No	No
CEBPB	IMR90	None	No	No	Yes	No	No
CEBPB	K562	None	No	No	Yes	No	No
CHD1	K562	None	No	No	Yes	No	No
CHD2	K562	None	No	No	Yes	No	No
c-Myc	K562	None	No	No	Yes	No	No
c-Myc	NB4	None	No	No	Yes	No	No
COREST	HepG2	None	No	No	Yes	No	No
COREST	K562	None	Yes	No	Yes	No	No
CtBP2	H1	None	No	No	Yes	No	No
CTCF	GM12878	None	No	No	Yes	No	No
CTCF	H1	None	No	No	Yes	No	No
CTCF	HepG2	None	No	No	Yes	No	No
CTCF	IMR90	None	No	No	Yes	No	No
CTCF	K562	None	No	No	Yes	No	No
CTCFL	K562	None	No	No	Yes	No	No
E2F6	K562	None	Yes	No	Yes	No	No
Egr-1	K562	None	Yes	No	Yes	No	No
ELF1	K562	None	No	Yes	Yes	No	No
EZH2	GM12878	None	No	No	Yes	No	No
EZH2	H1	None	No	Yes	Yes	No	No
EZH2	HepG2	None	No	No	Yes	No	Yes
EZH2	HMEC	None	No	No	Yes	Yes	No
EZH2	HSMM	None	Yes	No	Yes	No	No
EZH2	HSMMtube	None	No	No	Yes	No	No
EZH2	HUVEC	None	No	No	Yes	No	No
EZH2	NH-A	None	Yes	No	Yes	No	Yes
EZH2	NHDF-Ad	None	No	Yes	Yes	No	No
EZH2	NHEK	None	Yes	No	Yes	No	No
EZH2	NHLF	None	Yes	No	Yes	No	No
GABP	H1	None	No	No	Yes	No	No
GABP	K562	None	No	No	Yes	No	No
HA-E2F1	HeLa-S3	None	No	Yes	No	No	No
HA-E2F1	MCF-7	None	No	No	Yes	No	No
HDAC2	K562	None	No	No	Yes	No	No
HMGN3	K562	None	No	Yes	Yes	No	No
JunD	K562	None	No	No	Yes	No	No
MafK	HepG2	None	No	No	Yes	No	No
MafK	IMR90	None	No	No	Yes	No	No
Max	HepG2	None	No	No	Yes	No	No
Max	K562	None	No	No	Yes	No	No
MAZ	HeLa-S3	None	No	Yes	No	No	No
MAZ	K562	None	No	Yes	Yes	No	No
NRSF	HepG2	None	No	No	Yes	No	No
NRSF	PANC-1	None	No	No	Yes	No	No
p300	K562	None	No	No	Yes	No	No
Pol2	A549	None	No	No	Yes	No	No
Pol2	GM15510	None	No	Yes	No	No	No
Pol2	GM18526	None	No	Yes	No	No	No
Pol2	GM18951	None	Yes	No	No	No	No
Pol2	GM19099	None	Yes	No	No	No	No
Pol2	HCT-116	None	Yes	Yes	No	No	No
Pol2	HeLa-S3	None	No	Yes	No	No	No
Pol2	HUVEC	None	No	No	Yes	No	No
Pol2	K562	None	No	Yes	Yes	No	No
Pol2-4H8	PANC-1	None	Yes	No	No	No	No
PU.1	K562	None	No	No	Yes	No	No
Rad21	A549	None	No	No	Yes	No	No
Rad21	H1	None	No	No	Yes	No	No
Rad21	HepG2	None	No	No	Yes	No	No
Rad21	K562	None	No	No	Yes	No	No
RBBP5	K562	None	No	No	Yes	No	No
Sin3Ak-20	PANC-1	None	Yes	No	Yes	No	No
SMC3	K562	None	No	No	Yes	No	No
SUZ12	H1	None	No	No	Yes	No	No
TBP	H1	None	No	No	Yes	No	No
TCF7L2	HCT-116	None	No	Yes	Yes	No	No
TCF7L2	HEK293	None	No	No	Yes	No	No
TCF7L2	MCF-7	None	No	No	Yes	No	No
TCF7L2	PANC-1	None	No	No	Yes	No	No
TEAD4	H1	None	No	No	Yes	No	No
TEAD4	K562	None	No	No	Yes	No	No
UBF	K562	None	No	No	Yes	No	No
UBTF	K562	None	No	No	Yes	No	No
YY1	H1	None	No	No	Yes	No	No
YY1	HCT-116	None	No	Yes	Yes	No	No
YY1	HepG2	None	No	No	Yes	No	No
YY1	K562	None	No	No	Yes	No	No
ZBTB7A	K562	None	No	No	Yes	No	No
Znf143	GM12878	None	No	No	Yes	No	No
Znf143	H1	None	No	No	Yes	No	No
Znf143	K562	None	Yes	No	Yes	No	No
ZNF263	HEK293-T-REx	None	No	No	Yes	No	No
ZZZ3	GM12878	None	No	Yes	No	No	No
